# Supplementary material for: Microarray based transcriptome profile data of ∆lon and ∆lon rpoB12 strains of Escherichia coli
Source: Data Brief. 2018 Oct 9;21:582–6. doi: 10.1016/j.dib.2018.10.020 (PMC6202797; doi:10.1016/j.dib.2018.10.020)
Supplement: Supplementary file 2 — The analysed data of the differentially regulated genes in MS Excel Format. [file mmc2.xls]

## Sheet: Read_me
					Differentially_Regulated_Genes
						Cut off used to filter up and down regulated genes
						Upregulated
						For filtering upregulation we consider flag should be Detected in the treated sample and can be Compromised or Detected in the control sample and Fold >=0.6 &GeoMean_Fold >=0.8 in the individual test samples.
						Downregulated
Experiment Details						For filtering downregulation we consider flag can be Detected or Compromised in the treated sample and should be Detected in the control sample and Fold <=-0.6 & GeoMean_Fold <=-0.8 in the individual test samples .
Slide Barcode	Samples hybridized	Analysis Plan
252030410012_1_1	SG20780	Control				Expression fold values are provided in terms of log base 2 (Formating of color)
252030410012_1_2	SG20780_R
252030410012_1_3	MMR6	Test
252030410012_1_4	MMR6_R
Summary Report
Samples hybridized	Up	Down
MMR6	753	643
MMR6_R
Note: Fold change expression values are provided as logbase 2
Flagging Criteria:
Compromised: If the gProcessedSignal value is less than the background intensity
Detected: If the gProcessedSignal value is above background intensity
Column Header	Description
ProbeName	Unique probe identifier
Fold_SG20780	Fold change calculated is log base 2
Flag_SG20780	Detected or compromised
Fold_SG20780_R	Fold change calculated is log base 2
Flag_SG20780_R	Detected or compromised
GeoMean_Fold_SG20780	Average Fold change for the replicates calculated is log base 2
Fold_MMR6	Fold change calculated is log base 2
Flag_MMR6	Detected or compromised
Fold_MMR6_R	Fold change calculated is log base 2
Flag_MMR6_R	Detected or compromised
GeoMean_Fold_MMR6	Average Fold change for the replicates calculated is log base 2
p-Value	Volcano Plot p- value
gProcessSignal_SG20780	Background substracted signal intensity
gProcessSignal_SG20780_R	Background substracted signal intensity
gProcessSignal_MMR6	Background substracted signal intensity
gProcessSignal_MMR6_R	Background substracted signal intensity
GeneName	Gene Name
Sequence	The sequence of bases of probe printed on the array
Description	Description of the gene
GeneName	Gene Name
Entry
Entry name
Protein names
Gene names
EC number
Pathway
Gene names (synonym )
Gene ontology (biological process)

## Sheet: Up
	Control					Treated																						Uniprot Database
ProbeName	Fold_SG20780	Flag_SG20780	Fold_SG20780_R	Flag_SG20780_R	GeoMean_Fold_SG20780	Fold_MMR6	Flag_MMR6	Fold_MMR6_R	Flag_MMR6_R	GeoMean_Fold_MMR6	p-Value	gProcessSignal_SG20780	gProcessSignal_SG20780_R	gProcessSignal_MMR6	gProcessSignal_MMR6_R	GeneName	Sequence	Description	GeneName	Entry	Entry name	Protein names	Gene names	EC number	Pathway	Gene names (synonym )	Gene ontology (biological process)	Probe Name	Gene names	Entry	Entry name	Protein names	Pathway	Gene ontology (GO)	Gene ontology IDs	Gene ontology (biological process)	Gene ontology (molecular function)	Gene ontology (cellular component)
aaeB	-0.704842	Compromised	0.704842	Detected	1.19209e-07	1.19518	Detected	1.20723	Detected	1.2012	0.230467	2.43324	6.71566	13.3	15.7	aaeB	TATCAGCAGCTGTTTTTGCTGATGAATAAGTTCCCAGGGGATTTGCCGAAATTTCGCCTG	p-hydroxybenzoic acid efflux system component	aaeB	P46481	AAEB_ECOLI	p-hydroxybenzoic acid efflux pump subunit AaeB (pHBA efflux pump protein B)	aaeB yhcP b3240 JW3209	0	0	yhcP	carboxylic acid transport; transport	aaeB	aaeB	P46481	AAEB_ECOLI	p-hydroxybenzoic acid efflux pump subunit AaeB (pHBA efflux pump protein B)	0	carboxylic acid transport; integral component of membrane; plasma membrane; transport	GO:0046942; GO:0016021; GO:0005886; GO:0006810	carboxylic acid transport; transport	0	integral component of membrane; plasma membrane
accA	-0.128601	Detected	0.128601	Detected	0	1.06936	Detected	1.10292	Detected	1.08614	0.0139599	20.242	25.1319	68.0109	81.4894	accA	AGCACTGAAGATTTAAAAAATCGTCGTTATCAGCGCCTGATGAGCTACGGTTACGCGTAA	acetyl-CoA carboxylase, carboxytransferase, alpha subunit	accA	P0ABD5	ACCA_ECOLI	Acetyl-coenzyme A carboxylase carboxyl transferase subunit alpha (ACCase subunit alpha) (Acetyl-CoA carboxylase carboxyltransferase subunit alpha) (EC 6.4.1.2)	accA b0185 JW0180	6.4.1.2	PATHWAY: Lipid metabolism; malonyl-CoA biosynthesis; malonyl-CoA from acetyl-CoA: step 1/1.	0	acetyl-CoA carboxylase activity; fatty acid biosynthetic process; long-chain fatty acid biosynthetic process; malonyl-CoA biosynthetic process	accA	accA	P0ABD5	ACCA_ECOLI	Acetyl-coenzyme A carboxylase carboxyl transferase subunit alpha (ACCase subunit alpha) (Acetyl-CoA carboxylase carboxyltransferase subunit alpha) (EC 6.4.1.2)	PATHWAY: Lipid metabolism; malonyl-CoA biosynthesis; malonyl-CoA from acetyl-CoA: step 1/1. {ECO:0000255|HAMAP-Rule:MF_00823}.	acetate CoA-transferase complex; acetyl-CoA carboxylase activity; ATP binding; cytoplasm; fatty acid biosynthetic process; identical protein binding; long-chain fatty acid biosynthetic process; malonyl-CoA biosynthetic process	GO:0005524; GO:0009329; GO:0003989; GO:0005737; GO:0006633; GO:0042802; GO:0042759; GO:2001295	acetyl-CoA carboxylase activity; fatty acid biosynthetic process; long-chain fatty acid biosynthetic process; malonyl-CoA biosynthetic process	acetyl-CoA carboxylase activity; ATP binding; identical protein binding	acetate CoA-transferase complex; cytoplasm
accB	-0.0750027	Detected	0.0750027	Detected	0	1.27045	Detected	1.4464	Detected	1.35843	0.00716474	320	368.852	1190.9	1574.93	accB	TCATCGAAGTGGGTCAGAAAGTCAACGTGGGCGATACCCTGTGCATCGTTGAAGCCATGA	acetyl CoA carboxylase, BCCP subunit	accB	P0ABD8	BCCP_ECOLI	Biotin carboxyl carrier protein of acetyl-CoA carboxylase (BCCP)	accB fabE b3255 JW3223	0	PATHWAY: Lipid metabolism; fatty acid biosynthesis.	fabE	acetyl-CoA carboxylase activity; fatty acid biosynthetic process	accB	accB	P0ABD8	BCCP_ECOLI	Biotin carboxyl carrier protein of acetyl-CoA carboxylase (BCCP)	PATHWAY: Lipid metabolism; fatty acid biosynthesis.	acetyl-CoA carboxylase activity; acetyl-CoA carboxylase complex; biotin binding; cytoplasm; fatty acid biosynthetic process	GO:0003989; GO:0009317; GO:0009374; GO:0005737; GO:0006633	acetyl-CoA carboxylase activity; fatty acid biosynthetic process	acetyl-CoA carboxylase activity; biotin binding	acetyl-CoA carboxylase complex; cytoplasm
ackA	-0.0302107	Detected	0.0302107	Detected	0	0.984654	Detected	1.05032	Detected	1.01749	0.00191746	191.301	207.23	566.142	693.607	ackA	TTTCCCACAGCTGAAAGACAAAAACGTTGCTGTATTTGACACCGCGTTCCACCAGACTAT	acetate kinase A and propionate kinase 2	ackA	P0A6A3	ACKA_ECOLI	Acetate kinase (EC 2.7.2.1) (Acetokinase)	ackA ack b2296 JW2293	2.7.2.1	PATHWAY: Metabolic intermediate biosynthesis; acetyl-CoA biosynthesis; acetyl-CoA from acetate: step 1/2.	ack	acetate biosynthetic process; acetate kinase activity; acetate metabolic process; acetyl-CoA biosynthetic process; biofilm formation; propionate biosynthetic process	ackA	ackA	P0A6A3	ACKA_ECOLI	Acetate kinase (EC 2.7.2.1) (Acetokinase)	PATHWAY: Metabolic intermediate biosynthesis; acetyl-CoA biosynthesis; acetyl-CoA from acetate: step 1/2. {ECO:0000255|HAMAP-Rule:MF_00020}.	acetate biosynthetic process; acetate kinase activity; acetate metabolic process; acetyl-CoA biosynthetic process; ATP binding; biofilm formation; cytosol; magnesium ion binding; membrane; propionate biosynthetic process; zinc ion binding	GO:0005524; GO:0019413; GO:0008776; GO:0006083; GO:0006085; GO:0042710; GO:0005829; GO:0000287; GO:0016020; GO:0019542; GO:0008270	acetate biosynthetic process; acetate kinase activity; acetate metabolic process; acetyl-CoA biosynthetic process; biofilm formation; propionate biosynthetic process	acetate kinase activity; ATP binding; magnesium ion binding; zinc ion binding	cytosol; membrane
adhE	-0.0603313	Detected	0.0603313	Detected	0	1.36024	Detected	1.42048	Detected	1.39036	0.00234402	396.704	448.06	1555.26	1898.27	adhE	TGAAACAGATTCTGCTGGATACCTACTACGGTCGTGATTATGTAGAAGGTGAAACTGCAG	fused acetaldehyde-CoA dehydrogenase/iron-dependent alcohol dehydrogenase/pyruvate-formate lyase deactivase	adhE	P0A9Q7	ADHE_ECOLI	Aldehyde-alcohol dehydrogenase [Includes: Alcohol dehydrogenase (ADH) (EC 1.1.1.1); Acetaldehyde dehydrogenase [acetylating] (ACDH) (EC 1.2.1.10); Pyruvate-formate-lyase deactivase (PFL deactivase)]	adhE ana b1241 JW1228	1.1.1.1; 1.2.1.10	0	ana	acetaldehyde dehydrogenase (acetylating) activity; alcohol dehydrogenase (NAD) activity; carbon utilization; ethanol biosynthetic process	adhE	adhE	P0A9Q7	ADHE_ECOLI	Aldehyde-alcohol dehydrogenase [Includes: Alcohol dehydrogenase (ADH) (EC 1.1.1.1); Acetaldehyde dehydrogenase [acetylating] (ACDH) (EC 1.2.1.10); Pyruvate-formate-lyase deactivase (PFL deactivase)]	0	acetaldehyde dehydrogenase (acetylating) activity; alcohol dehydrogenase (NAD) activity; carbon utilization; cytosol; ethanol biosynthetic process; identical protein binding; membrane; metal ion binding	GO:0008774; GO:0004022; GO:0015976; GO:0005829; GO:0006115; GO:0042802; GO:0016020; GO:0046872	acetaldehyde dehydrogenase (acetylating) activity; alcohol dehydrogenase (NAD) activity; carbon utilization; ethanol biosynthetic process	acetaldehyde dehydrogenase (acetylating) activity; alcohol dehydrogenase (NAD) activity; identical protein binding; metal ion binding	cytosol; membrane
adiY	0.0909987	Detected	-0.0909987	Detected	0	0.96645	Detected	1.06121	Detected	1.01383	0.0100858	91.3559	83.6558	245.458	306.848	adiY	TTTAAAGACTTCTACGGTATGACGCCGCTGCATTATGTTAGTCAGCACAGAGAACGCACT	DNA-binding transcriptional activator	adiY	P33234	ADIY_ECOLI	HTH-type transcriptional regulator AdiY	adiY b4116 JW4077	0	0	0	positive regulation of transcription, DNA-templated; sequence-specific DNA binding transcription factor activity; transcription, DNA-templated	adiY	adiY	P33234	ADIY_ECOLI	HTH-type transcriptional regulator AdiY	0	positive regulation of transcription, DNA-templated; sequence-specific DNA binding; sequence-specific DNA binding transcription factor activity; transcription, DNA-templated	GO:0045893; GO:0043565; GO:0003700; GO:0006351	positive regulation of transcription, DNA-templated; sequence-specific DNA binding transcription factor activity; transcription, DNA-templated	sequence-specific DNA binding; sequence-specific DNA binding transcription factor activity	0
adk	-0.0483561	Detected	0.0483561	Detected	0	1.62357	Detected	1.6958	Detected	1.65968	0.00131977	118.3	131.415	552.065	679.443	adk	AAGATGATCAGGAAGAGACCGTACGTAAACGTCTGGTTGAATACCATCAGATGACAGCAC	adenylate kinase	adk	P69441	KAD_ECOLI	Adenylate kinase (AK) (EC 2.7.4.3) (ATP-AMP transphosphorylase) (ATP:AMP phosphotransferase) (Adenylate monophosphate kinase)	adk dnaW plsA b0474 JW0463	2.7.4.3	PATHWAY: Purine metabolism; AMP biosynthesis via salvage pathway; AMP from ADP: step 1/1.	dnaW plsA	adenylate kinase activity; ADP biosynthetic process; AMP salvage; nucleotide phosphorylation; phospholipid biosynthetic process; purine ribonucleotide interconversion; RNA biosynthetic process; translation	adk	adk	P69441	KAD_ECOLI	Adenylate kinase (AK) (EC 2.7.4.3) (ATP-AMP transphosphorylase) (ATP:AMP phosphotransferase) (Adenylate monophosphate kinase)	PATHWAY: Purine metabolism; AMP biosynthesis via salvage pathway; AMP from ADP: step 1/1. {ECO:0000255|HAMAP-Rule:MF_00235}.	adenylate kinase activity; ADP biosynthetic process; AMP binding; AMP salvage; ATP binding; cytosol; magnesium ion binding; nucleotide phosphorylation; phospholipid biosynthetic process; purine ribonucleotide interconversion; RNA biosynthetic process; translation	GO:0006172; GO:0016208; GO:0044209; GO:0005524; GO:0032774; GO:0004017; GO:0005829; GO:0000287; GO:0046939; GO:0008654; GO:0015951; GO:0006412	adenylate kinase activity; ADP biosynthetic process; AMP salvage; nucleotide phosphorylation; phospholipid biosynthetic process; purine ribonucleotide interconversion; RNA biosynthetic process; translation	adenylate kinase activity; AMP binding; ATP binding; magnesium ion binding	cytosol
ahpF	-0.0560114	Detected	0.0560114	Detected	0	0.872849	Detected	1.07514	Detected	0.973994	0.0138001	29.1656	32.7446	81.3187	109.523	ahpF	GAAGGTGCCAAAGCCTCTCTGAGTGCTTTTGACTACCTGATTCGCACCAAAACTGCATAA	alkyl hydroperoxide reductase, F52a subunit, FAD/NAD(P)-binding	ahpF	P35340	AHPF_ECOLI	Alkyl hydroperoxide reductase subunit F (EC 1.8.1.-) (Alkyl hydroperoxide reductase F52A protein)	ahpF b0606 JW0599	1.8.1.-	0	0	alkyl hydroperoxide reductase activity; cell redox homeostasis; protein disulfide oxidoreductase activity; response to reactive oxygen species	ahpF	ahpF	P35340	AHPF_ECOLI	Alkyl hydroperoxide reductase subunit F (EC 1.8.1.-) (Alkyl hydroperoxide reductase F52A protein)	0	alkyl hydroperoxide reductase activity; cell redox homeostasis; cytosol; electron carrier activity; FAD binding; NAD binding; protein disulfide oxidoreductase activity; response to reactive oxygen species	GO:0071949; GO:0051287; GO:0008785; GO:0045454; GO:0005829; GO:0009055; GO:0015035; GO:0000302	alkyl hydroperoxide reductase activity; cell redox homeostasis; protein disulfide oxidoreductase activity; response to reactive oxygen species	alkyl hydroperoxide reductase activity; electron carrier activity; FAD binding; NAD binding; protein disulfide oxidoreductase activity	cytosol
aldA	0.0279198	Compromised	-0.0279202	Compromised	-2.38419e-07	7.92751	Detected	7.97832	Detected	7.95292	2.25296e-05	1.69371	1.69268	592.32	718.244	aldA	CTGACCTCATCAATCTATACCCAAAATCTGAACGTCGCGATGAAAGCCATTAAAGGGCTG	aldehyde dehydrogenase A, NAD-linked	aldA	P25553	ALDA_ECOLI	Lactaldehyde dehydrogenase (EC 1.2.1.22) (Aldehyde dehydrogenase A) (Glycolaldehyde dehydrogenase) (EC 1.2.1.21)	aldA ald b1415 JW1412	1.2.1.22; 1.2.1.21	0	ald	D-arabinose catabolic process; glycolaldehyde dehydrogenase activity; lactaldehyde dehydrogenase activity; L-fucose catabolic process; rhamnose catabolic process; succinate-semialdehyde dehydrogenase (NAD+) activity	aldA	aldA	P25553	ALDA_ECOLI	Lactaldehyde dehydrogenase (EC 1.2.1.22) (Aldehyde dehydrogenase A) (Glycolaldehyde dehydrogenase) (EC 1.2.1.21)	0	glycolaldehyde dehydrogenase activity; lactaldehyde dehydrogenase activity; L-fucose catabolic process; rhamnose catabolic process; succinate-semialdehyde dehydrogenase (NAD+) activity	GO:0042355; GO:0050569; GO:0008911; GO:0019301; GO:0004777	glycolaldehyde dehydrogenase activity; lactaldehyde dehydrogenase activity; L-fucose catabolic process; rhamnose catabolic process; succinate-semialdehyde dehydrogenase (NAD+) activity	glycolaldehyde dehydrogenase activity; lactaldehyde dehydrogenase activity; succinate-semialdehyde dehydrogenase (NAD+) activity	0
allB	0.00596404	Detected	-0.00596404	Detected	0	1.89692	Detected	1.90762	Detected	1.90227	1.77315e-05	103.441	106.573	561.866	662.63	allB	AGCAGCTATGTTCTTACCAATGACGATCTGGAATATCGCCACAAAGTCAGCCCGTATGTT	allantoinase	allB	P77671	ALLB_ECOLI	Allantoinase (EC 3.5.2.5) (Allantoin-utilizing enzyme)	allB glxB3 ybbX b0512 JW0500	3.5.2.5	PATHWAY: Nitrogen metabolism; (S)-allantoin degradation; allantoate from (S)-allantoin: step 1/1.	glxB3 ybbX	allantoinase activity; allantoin assimilation pathway; purine nucleobase metabolic process	allB	allB	P77671	ALLB_ECOLI	Allantoinase (EC 3.5.2.5) (Allantoin-utilizing enzyme)	PATHWAY: Nitrogen metabolism; (S)-allantoin degradation; allantoate from (S)-allantoin: step 1/1.	allantoinase activity; allantoin assimilation pathway; cobalt ion binding; cytoplasm; purine nucleobase metabolic process; zinc ion binding	GO:0009442; GO:0004038; GO:0050897; GO:0005737; GO:0006144; GO:0008270	allantoinase activity; allantoin assimilation pathway; purine nucleobase metabolic process	allantoinase activity; cobalt ion binding; zinc ion binding	cytoplasm
amiA	-0.0479085	Detected	0.0479085	Detected	0	1.05373	Detected	1.094	Detected	1.07387	0.00233374	83.397	92.585	262.109	315.518	amiA	AAATAGTCTGACGCTCGGCTCGCATATTCTGAAGAAGATTAAGCCGGTGCATAAACTGCA	N-acetylmuramoyl-l-alanine amidase I	amiA	P36548	AMIA_ECOLI	N-acetylmuramoyl-L-alanine amidase AmiA (EC 3.5.1.28)	amiA yfeE b2435 JW2428	3.5.1.28	0	yfeE	N-acetylmuramoyl-L-alanine amidase activity; peptidoglycan catabolic process	amiA	amiA	Q1PH25	Q1PH25_ECOLI	N-acetylmuramoyl-L-alanine amidase I (Fragment)	0	N-acetylmuramoyl-L-alanine amidase activity; peptidoglycan catabolic process	GO:0008745; GO:0009253	N-acetylmuramoyl-L-alanine amidase activity; peptidoglycan catabolic process	N-acetylmuramoyl-L-alanine amidase activity	0
ampC	-0.0328767	Detected	0.0328767	Detected	0	1.58264	Detected	1.61103	Detected	1.59684	0.000502534	19.8577	21.5908	89.1155	106.394	ampC	ATGCTGGACTGGCCGGTAAATCCTGACAGCATCATTAACGGCAGTGACAATAAAATTGCA	beta-lactamase/D-alanine carboxypeptidase	ampC	P00811	AMPC_ECOLI	Beta-lactamase (EC 3.5.2.6) (Cephalosporinase)	ampC ampA b4150 JW4111	3.5.2.6	0	ampA	antibiotic catabolic process; beta-lactamase activity; response to antibiotic	ampC	ampC	P00811	AMPC_ECOLI	Beta-lactamase (EC 3.5.2.6) (Cephalosporinase)	0	antibiotic catabolic process; beta-lactamase activity; outer membrane-bounded periplasmic space; response to antibiotic	GO:0017001; GO:0008800; GO:0030288; GO:0046677	antibiotic catabolic process; beta-lactamase activity; response to antibiotic	beta-lactamase activity	outer membrane-bounded periplasmic space
ampD	-0.124465	Detected	0.124465	Detected	0	1.60563	Detected	1.65405	Detected	1.62984	0.00599811	19.6404	24.2456	95.4254	115.521	ampD	ATTGATTGCTATCCGGATATCGCTAAAAACATGACGGGCCATTGTGATATTGCGCCGGAT	N-acetyl-anhydromuranmyl-L-alanine amidase	ampD	P13016	AMPD_ECOLI	1,6-anhydro-N-acetylmuramyl-L-alanine amidase AmpD (EC 3.5.1.28) (N-acetylmuramoyl-L-alanine amidase)	ampD b0110 JW0106	3.5.1.28	0	0	N-acetylmuramoyl-L-alanine amidase activity; peptidoglycan catabolic process; peptidoglycan turnover	ampD	ampD	P13016	AMPD_ECOLI	1,6-anhydro-N-acetylmuramyl-L-alanine amidase AmpD (EC 3.5.1.28) (N-acetylmuramoyl-L-alanine amidase)	0	cell wall organization; cytoplasm; metal ion binding; N-acetylmuramoyl-L-alanine amidase activity; peptidoglycan catabolic process; peptidoglycan turnover	GO:0008745; GO:0071555; GO:0005737; GO:0046872; GO:0009253; GO:0009254	cell wall organization; N-acetylmuramoyl-L-alanine amidase activity; peptidoglycan catabolic process; peptidoglycan turnover	metal ion binding; N-acetylmuramoyl-L-alanine amidase activity	cytoplasm
ampE	0.0864282	Detected	-0.0864282	Detected	0	1.49716	Detected	1.5053	Detected	1.50123	0.00330538	23.7936	21.9266	92.6481	109.071	ampE	ATTGCGATGGGCGTGACTTTTTTACTGTTACGCGCATTGCAGGGAGTATTGTTCAACGTT	predicted inner membrane protein	ampE	P0AE14	AMPE_ECOLI	Protein AmpE	ampE b0111 JW0107	0	0	0	0	ampE	ampE	P0AE14	AMPE_ECOLI	Protein AmpE	0	integral component of membrane; plasma membrane	GO:0016021; GO:0005886	0	0	integral component of membrane; plasma membrane
apaH	0.0657196	Detected	-0.0657196	Detected	0	0.934129	Detected	1.05642	Detected	0.995273	0.00803646	24.9929	23.7026	66.8248	85.1471	apaH	TTTACCCGTATGCGTTTTTGCTTCCCGAACGGTCAACTGGATATGTACAGCAAAGAATCG	diadenosine tetraphosphatase	apaH	P05637	APAH_ECOLI	Bis(5'-nucleosyl)-tetraphosphatase [symmetrical] (EC 3.6.1.41) (Ap4A hydrolase) (Diadenosine 5',5'''-P1,P4-tetraphosphate pyrophosphohydrolase) (Diadenosine tetraphosphatase)	apaH b0049 JW0048	3.6.1.41	0	0	bis(5'-nucleosyl)-tetraphosphatase (symmetrical) activity; bis(5'-nucleosyl)-tetraphosphatase activity; nucleobase-containing small molecule interconversion	apaH	apaH	P05637	APAH_ECOLI	Bis(5'-nucleosyl)-tetraphosphatase [symmetrical] (EC 3.6.1.41) (Ap4A hydrolase) (Diadenosine 5',5'''-P1,P4-tetraphosphate pyrophosphohydrolase) (Diadenosine tetraphosphatase)	0	bis(5'-nucleosyl)-tetraphosphatase (symmetrical) activity; bis(5'-nucleosyl)-tetraphosphatase activity; nucleobase-containing small molecule interconversion	GO:0008803; GO:0008796; GO:0015949	bis(5'-nucleosyl)-tetraphosphatase (symmetrical) activity; bis(5'-nucleosyl)-tetraphosphatase activity; nucleobase-containing small molecule interconversion	bis(5'-nucleosyl)-tetraphosphatase (symmetrical) activity; bis(5'-nucleosyl)-tetraphosphatase activity	0
aphA	0.0148244	Detected	-0.0148244	Detected	0	1.25757	Detected	1.3461	Detected	1.30184	0.00128323	82.572	84.0338	286.182	356.213	aphA	ATATCCGAATTTTTTATGGCGATTCTGATAATGATATTACCGCCGCACGCGATGTCGGCG	acid phosphatase/phosphotransferase, class B, non-specific	aphA	P0AE22	APHA_ECOLI	Class B acid phosphatase (CBAP) (EC 3.1.3.2)	aphA napA yjbP b4055 JW4015	3.1.3.2	0	napA yjbP	acid phosphatase activity; dephosphorylation; phosphoserine phosphatase activity	aphA	aphA	P0AE22	APHA_ECOLI	Class B acid phosphatase (CBAP) (EC 3.1.3.2)	0	acid phosphatase activity; cofactor binding; dephosphorylation; metal ion binding; outer membrane-bounded periplasmic space; phosphoserine phosphatase activity	GO:0003993; GO:0048037; GO:0016311; GO:0046872; GO:0030288; GO:0004647	acid phosphatase activity; dephosphorylation; phosphoserine phosphatase activity	acid phosphatase activity; cofactor binding; metal ion binding; phosphoserine phosphatase activity	outer membrane-bounded periplasmic space
araF	-0.0178094	Detected	0.0178094	Detected	0	1.43335	Detected	1.56413	Detected	1.49874	0.00203847	39.6969	42.2694	158.966	203.747	araF	CTGATCACGCGTGACAACTTTAAAGAAGAACTGGAGAAAAAAGGTTTAGGCGGTAAGTAA	L-arabinose transporter subunit	araF	P02924	ARAF_ECOLI	L-arabinose-binding periplasmic protein (ABP)	araF b1901 JW1889	0	0	0	L-arabinose transport; monosaccharide-transporting ATPase activity	araF	araF	P02924	ARAF_ECOLI	L-arabinose-binding periplasmic protein (ABP)	0	carbohydrate binding; L-arabinose transport; monosaccharide-transporting ATPase activity; outer membrane-bounded periplasmic space	GO:0042882; GO:0030246; GO:0015407; GO:0030288	L-arabinose transport; monosaccharide-transporting ATPase activity	carbohydrate binding; monosaccharide-transporting ATPase activity	outer membrane-bounded periplasmic space
araG	0.036387	Detected	-0.036387	Detected	0	0.825345	Detected	0.867164	Detected	0.846254	0.00245028	19.023	18.7897	48.1375	58.0085	araG	TCAGGCGGAAATCAGCAAAAAGCCATTCTGGGCCGCTGGTTATCGGAAGAGATGAAGGTC	fused L-arabinose transporter subunits of ABC superfamily: ATP-binding components	araG	P0AAF3	ARAG_ECOLI	Arabinose import ATP-binding protein AraG (EC 3.6.3.17)	araG b1900 JW1888	3.6.3.17	0	0	L-arabinose-importing ATPase activity; L-arabinose transport	araG	araG	P0AAF3	ARAG_ECOLI	Arabinose import ATP-binding protein AraG (EC 3.6.3.17)	0	ATP binding; ATP-binding cassette (ABC) transporter complex; L-arabinose-importing ATPase activity; L-arabinose transport	GO:0005524; GO:0043190; GO:0042882; GO:0015612	L-arabinose-importing ATPase activity; L-arabinose transport	ATP binding; L-arabinose-importing ATPase activity	ATP-binding cassette (ABC) transporter complex
aroD	-0.0896146	Detected	0.0896146	Detected	0	1.33911	Detected	1.35573	Detected	1.34742	0.00443178	51.2781	60.3158	202.173	239.412	aroD	AAGAAATCATTGCCCGTCTGCGCAAAATGCAATCCTTCGACGCCGATATTCCTAAGATTG	3-dehydroquinate dehydratase	aroD	P05194	AROD_ECOLI	3-dehydroquinate dehydratase (3-dehydroquinase) (EC 4.2.1.10) (Type I DHQase)	aroD b1693 JW1683	4.2.1.10	PATHWAY: Metabolic intermediate biosynthesis; chorismate biosynthesis; chorismate from D-erythrose 4-phosphate and phosphoenolpyruvate: step 3/7.	0	3-dehydroquinate dehydratase activity; aromatic amino acid family biosynthetic process; chorismate biosynthetic process	aroD	aroD	P05194	AROD_ECOLI	3-dehydroquinate dehydratase (3-dehydroquinase) (EC 4.2.1.10) (Type I DHQase)	PATHWAY: Metabolic intermediate biosynthesis; chorismate biosynthesis; chorismate from D-erythrose 4-phosphate and phosphoenolpyruvate: step 3/7. {ECO:0000255|HAMAP-Rule:MF_00214}.	3-dehydroquinate dehydratase activity; aromatic amino acid family biosynthetic process; chorismate biosynthetic process; identical protein binding	GO:0003855; GO:0009073; GO:0009423; GO:0042802	3-dehydroquinate dehydratase activity; aromatic amino acid family biosynthetic process; chorismate biosynthetic process	3-dehydroquinate dehydratase activity; identical protein binding	0
aroG	-0.0490189	Detected	0.0490189	Detected	0	1.38172	Detected	1.51438	Detected	1.44805	0.00322855	56.0083	62.2747	221.132	283.797	aroG	TAGCTTCCAGATCAACGACGGTCTGCGTATAGCCCGTAAATTGCTGCTTGATATTAACGA	3-deoxy-D-arabino-heptulosonate-7-phosphate synthase, phenylalanine repressible	aroG	P0AB91	AROG_ECOLI	Phospho-2-dehydro-3-deoxyheptonate aldolase, Phe-sensitive (EC 2.5.1.54) (3-deoxy-D-arabino-heptulosonate 7-phosphate synthase) (DAHP synthase) (Phospho-2-keto-3-deoxyheptonate aldolase)	aroG b0754 JW0737	2.5.1.54	PATHWAY: Metabolic intermediate biosynthesis; chorismate biosynthesis; chorismate from D-erythrose 4-phosphate and phosphoenolpyruvate: step 1/7.	0	3-deoxy-7-phosphoheptulonate synthase activity; aromatic amino acid family biosynthetic process; chorismate biosynthetic process	aroG	aroG	P0AB91	AROG_ECOLI	Phospho-2-dehydro-3-deoxyheptonate aldolase, Phe-sensitive (EC 2.5.1.54) (3-deoxy-D-arabino-heptulosonate 7-phosphate synthase) (DAHP synthase) (Phospho-2-keto-3-deoxyheptonate aldolase)	PATHWAY: Metabolic intermediate biosynthesis; chorismate biosynthesis; chorismate from D-erythrose 4-phosphate and phosphoenolpyruvate: step 1/7.	3-deoxy-7-phosphoheptulonate synthase activity; aromatic amino acid family biosynthetic process; chorismate biosynthetic process; identical protein binding	GO:0003849; GO:0009073; GO:0009423; GO:0042802	3-deoxy-7-phosphoheptulonate synthase activity; aromatic amino acid family biosynthetic process; chorismate biosynthetic process	3-deoxy-7-phosphoheptulonate synthase activity; identical protein binding	0
aroL	0.000852346	Detected	-0.000852346	Detected	0	1.02333	Detected	1.14202	Detected	1.08267	0.00299157	63.7166	66.1128	189.563	240.936	aroL	GAACGCGATGCGCTATATCGCGAAGTTGCGCATATTATCATCGACGCAACAAACGAACCC	shikimate kinase II	aroL	P0A6E1	AROL_ECOLI	Shikimate kinase 2 (SK 2) (EC 2.7.1.71) (Shikimate kinase II) (SKII)	aroL b0388 JW0379	2.7.1.71	PATHWAY: Metabolic intermediate biosynthesis; chorismate biosynthesis; chorismate from D-erythrose 4-phosphate and phosphoenolpyruvate: step 5/7.	0	aromatic amino acid family biosynthetic process; chorismate biosynthetic process; shikimate kinase activity	aroL	aroL	P0A6E1	AROL_ECOLI	Shikimate kinase 2 (SK 2) (EC 2.7.1.71) (Shikimate kinase II) (SKII)	PATHWAY: Metabolic intermediate biosynthesis; chorismate biosynthesis; chorismate from D-erythrose 4-phosphate and phosphoenolpyruvate: step 5/7.	aromatic amino acid family biosynthetic process; ATP binding; chorismate biosynthetic process; cytoplasm; magnesium ion binding; metal ion binding; shikimate kinase activity	GO:0005524; GO:0009073; GO:0009423; GO:0005737; GO:0000287; GO:0046872; GO:0004765	aromatic amino acid family biosynthetic process; chorismate biosynthetic process; shikimate kinase activity	ATP binding; magnesium ion binding; metal ion binding; shikimate kinase activity	cytoplasm
arsR	-0.607674	Compromised	0.607674	Detected	0	1.20565	Detected	1.29769	Detected	1.25167	0.176363	2.57033	6.2	13.23	16.5076	arsR	ATTGTCCGCAACCTGGCTCGACAAAACTGTTCCGGGGACAGTAAGAACATTTGCAGTTAA	DNA-binding transcriptional repressor	arsR	P37309	ARSR_ECOLI	Arsenical resistance operon repressor	arsR arsE b3501 JW3468	0	0	arsE	regulation of transcription, DNA-templated; response to arsenic-containing substance; sequence-specific DNA binding transcription factor activity; transcription, DNA-templated	arsR	arsR	P37309	ARSR_ECOLI	Arsenical resistance operon repressor	0	DNA binding; intracellular; regulation of transcription, DNA-templated; response to arsenic-containing substance; sequence-specific DNA binding transcription factor activity; transcription, DNA-templated	GO:0003677; GO:0005622; GO:0006355; GO:0046685; GO:0003700; GO:0006351	regulation of transcription, DNA-templated; response to arsenic-containing substance; sequence-specific DNA binding transcription factor activity; transcription, DNA-templated	DNA binding; sequence-specific DNA binding transcription factor activity	intracellular
asd	0.048677	Detected	-0.048677	Detected	0	0.84277	Detected	0.895031	Detected	0.868901	0.00401842	343.532	333.586	872.403	1058.93	asd	ACCAACAAGATCCTCAACACATCTTCCGTAATTCCGGTAGATGGTTTATGTGTGCGTGTC	aspartate-semialdehyde dehydrogenase, NAD(P)-binding	asd	P0A9Q9	DHAS_ECOLI	Aspartate-semialdehyde dehydrogenase (ASA dehydrogenase) (ASADH) (EC 1.2.1.11) (Aspartate-beta-semialdehyde dehydrogenase)	asd hom b3433 JW3396	1.2.1.11	PATHWAY: Amino-acid biosynthesis; L-lysine biosynthesis via DAP pathway; (S)-tetrahydrodipicolinate from L-aspartate: step 2/4.; PATHWAY: Amino-acid biosynthesis; L-methionine biosynthesis via de novo pathway; L-homoserine from L-aspartate: step 2/3.; PATHWAY: Amino-acid biosynthesis; L-threonine biosynthesis; L-threonine from L-aspartate: step 2/5.	hom	'de novo' L-methionine biosynthetic process; aspartate-semialdehyde dehydrogenase activity; cellular response to DNA damage stimulus; diaminopimelate biosynthetic process; homoserine biosynthetic process; isoleucine biosynthetic process; lysine biosynthetic process via diaminopimelate; N-acetyl-gamma-glutamyl-phosphate reductase activity; threonine biosynthetic process	asd	asd	P0A9Q9	DHAS_ECOLI	Aspartate-semialdehyde dehydrogenase (ASA dehydrogenase) (ASADH) (EC 1.2.1.11) (Aspartate-beta-semialdehyde dehydrogenase)	PATHWAY: Amino-acid biosynthesis; L-lysine biosynthesis via DAP pathway; (S)-tetrahydrodipicolinate from L-aspartate: step 2/4.; PATHWAY: Amino-acid biosynthesis; L-methionine biosynthesis via de novo pathway; L-homoserine from L-aspartate: step 2/3.; PATHWAY: Amino-acid biosynthesis; L-threonine biosynthesis; L-threonine from L-aspartate: step 2/5.	'de novo' L-methionine biosynthetic process; aspartate-semialdehyde dehydrogenase activity; cellular response to DNA damage stimulus; cytoplasm; diaminopimelate biosynthetic process; homoserine biosynthetic process; isoleucine biosynthetic process; lysine biosynthetic process via diaminopimelate; N-acetyl-gamma-glutamyl-phosphate reductase activity; NAD binding; NADP binding; threonine biosynthet…	GO:0071266; GO:0003942; GO:0051287; GO:0050661; GO:0004073; GO:0006974; GO:0005737; GO:0019877; GO:0009090; GO:0009097; GO:0009089; GO:0009088	'de novo' L-methionine biosynthetic process; aspartate-semialdehyde dehydrogenase activity; cellular response to DNA damage stimulus; diaminopimelate biosynthetic process; homoserine biosynthetic process; isoleucine biosynthetic process; lysine biosynthetic process via diaminopimelate; N-acetyl-gamma-glutamyl-phosphate reductase activity; threonine biosynthetic process	aspartate-semialdehyde dehydrogenase activity; N-acetyl-gamma-glutamyl-phosphate reductase activity; NAD binding; NADP binding	cytoplasm
asnA	0.0854504	Detected	-0.0854504	Detected	0	1.05878	Detected	1.14153	Detected	1.10016	0.00736527	57.1187	52.7083	164.242	203.618	asnA	TTGACTATGCTGCTGCTGCAACTGCCGCATATCGGCCAGGTTCAGTGTGGAGTATGGCCA	asparagine synthetase A	asnA	P00963	ASNA_ECOLI	Aspartate--ammonia ligase (EC 6.3.1.1) (Asparagine synthetase A)	asnA b3744 JW3722	6.3.1.1	PATHWAY: Amino-acid biosynthesis; L-asparagine biosynthesis; L-asparagine from L-aspartate (ammonia route): step 1/1.	0	aminoacyl-tRNA ligase activity; asparagine biosynthetic process; aspartate-ammonia ligase activity; cellular response to DNA damage stimulus; L-asparagine biosynthetic process; tRNA aminoacylation for protein translation	asnA	asnA	P00963	ASNA_ECOLI	Aspartate--ammonia ligase (EC 6.3.1.1) (Asparagine synthetase A)	PATHWAY: Amino-acid biosynthesis; L-asparagine biosynthesis; L-asparagine from L-aspartate (ammonia route): step 1/1.	aminoacyl-tRNA ligase activity; asparagine biosynthetic process; aspartate-ammonia ligase activity; ATP binding; cellular response to DNA damage stimulus; cytoplasm; L-asparagine biosynthetic process; tRNA aminoacylation for protein translation	GO:0005524; GO:0070981; GO:0004812; GO:0006529; GO:0004071; GO:0006974; GO:0005737; GO:0006418	aminoacyl-tRNA ligase activity; asparagine biosynthetic process; aspartate-ammonia ligase activity; cellular response to DNA damage stimulus; L-asparagine biosynthetic process; tRNA aminoacylation for protein translation	aminoacyl-tRNA ligase activity; aspartate-ammonia ligase activity; ATP binding	cytoplasm
aspC	-0.0731821	Detected	0.0731821	Detected	0	1.09932	Detected	1.19256	Detected	1.14594	0.00568448	621	714	2050	2560	aspC	AAGAGCTGATTGTTGCCAGTTCCTACTCTAAAAACTTTGGCCTGTACAACGAGCGTGTTG	aspartate aminotransferase, PLP-dependent	aspC	P00509	AAT_ECOLI	Aspartate aminotransferase (AspAT) (EC 2.6.1.1) (Transaminase A)	aspC b0928 JW0911	2.6.1.1	0	0	L-aspartate:2-oxoglutarate aminotransferase activity; L-phenylalanine:2-oxoglutarate aminotransferase activity; L-phenylalanine biosynthetic process; L-phenylalanine biosynthetic process from chorismate via phenylpyruvate; L-tyrosine:2-oxoglutarate aminotransferase activity	aspC	aspC	P00509	AAT_ECOLI	Aspartate aminotransferase (AspAT) (EC 2.6.1.1) (Transaminase A)	0	cytoplasm; cytosol; identical protein binding; L-aspartate:2-oxoglutarate aminotransferase activity; L-phenylalanine:2-oxoglutarate aminotransferase activity; L-phenylalanine biosynthetic process; L-phenylalanine biosynthetic process from chorismate via phenylpyruvate; L-tyrosine:2-oxoglutarate aminotransferase activity; pyridoxal phosphate binding	GO:0004069; GO:0009094; GO:0033585; GO:0080130; GO:0004838; GO:0005737; GO:0005829; GO:0042802; GO:0030170	L-aspartate:2-oxoglutarate aminotransferase activity; L-phenylalanine:2-oxoglutarate aminotransferase activity; L-phenylalanine biosynthetic process; L-phenylalanine biosynthetic process from chorismate via phenylpyruvate; L-tyrosine:2-oxoglutarate aminotransferase activity	identical protein binding; L-aspartate:2-oxoglutarate aminotransferase activity; L-phenylalanine:2-oxoglutarate aminotransferase activity; L-tyrosine:2-oxoglutarate aminotransferase activity; pyridoxal phosphate binding	cytoplasm; cytosol
atoC	0.00512409	Detected	-0.00512409	Detected	0	0.957415	Detected	0.82942	Detected	0.893417	0.00512442	77.5942	80.0369	219.888	235.554	atoC	TTAATGCTGGGCATCAGTCGCCGTGCATTGATGTATAAACTCCAGGAATACGGTATCGAT	fused response regulator of ato operon, in two-component system with AtoS: response regulator/sigma54 interaction protein	atoC	Q06065	ATOC_ECOLI	Acetoacetate metabolism regulatory protein AtoC (Ornithine decarboxylase antizyme) (Ornithine/arginine decarboxylase inhibitor)	atoC az b2220 JW2214	0	0	az	nucleoside-triphosphatase activity; phosphorelay response regulator activity; positive regulation of transcription, DNA-templated; sequence-specific DNA binding transcription factor activity; transcription, DNA-templated	atoC	atoC	Q06065	ATOC_ECOLI	Acetoacetate metabolism regulatory protein AtoC (Ornithine decarboxylase antizyme) (Ornithine/arginine decarboxylase inhibitor)	0	ATP binding; cytoplasm; negative regulation of catalytic activity; ornithine decarboxylase inhibitor activity; phosphorelay signal transduction system; positive regulation of transcription, DNA-templated; regulation of polyamine biosynthetic process; sequence-specific DNA binding; sequence-specific DNA binding transcription factor activity; transcription, DNA-templated	GO:0005524; GO:0005737; GO:0043086; GO:0008073; GO:0000160; GO:0045893; GO:0010967; GO:0043565; GO:0003700; GO:0006351	negative regulation of catalytic activity; ornithine decarboxylase inhibitor activity; phosphorelay signal transduction system; positive regulation of transcription, DNA-templated; regulation of polyamine biosynthetic process; sequence-specific DNA binding transcription factor activity; transcription, DNA-templated	ATP binding; ornithine decarboxylase inhibitor activity; sequence-specific DNA binding; sequence-specific DNA binding transcription factor activity	cytoplasm
atoS	-0.0132453	Detected	0.0132453	Detected	0	1.12883	Detected	1.11665	Detected	1.12274	0.000168579	251.149	265.737	811.775	942.296	atoS	AATGGCAACAAGTCAGCCTCAATGCATTGGTTGAAGAAACTCTGGTACTGGTACAAACCG	sensory histidine kinase in two-component regulatory system with AtoC	atoS	Q06067	ATOS_ECOLI	Signal transduction histidine-protein kinase AtoS (EC 2.7.13.3)	atoS b2219 JW2213	2.7.13.3	0	0	phosphorelay sensor kinase activity; phosphorelay signal transduction system; protein autophosphorylation; regulation of transcription, DNA-templated; signal transduction by phosphorylation	atoS	atoS	Q06067	ATOS_ECOLI	Signal transduction histidine-protein kinase AtoS (EC 2.7.13.3)	0	ATP binding; integral component of membrane; phosphorelay sensor kinase activity; phosphorelay signal transduction system; plasma membrane; protein autophosphorylation; regulation of transcription, DNA-templated; signal transduction by phosphorylation	GO:0005524; GO:0016021; GO:0000155; GO:0000160; GO:0005886; GO:0046777; GO:0006355; GO:0023014	phosphorelay sensor kinase activity; phosphorelay signal transduction system; protein autophosphorylation; regulation of transcription, DNA-templated; signal transduction by phosphorylation	ATP binding; phosphorelay sensor kinase activity	integral component of membrane; plasma membrane
azoR	0.0403645	Detected	-0.0403645	Detected	0	1.29738	Detected	1.35497	Detected	1.32617	0.00139487	11.3	11.1	39.5532	48.1878	azoR	TGAGCAAGGTATTAGTTCTTAAATCCAGCATCCTGGCAGGGTACTCTCAGTCTAATCAGT	NADH-azoreductase, FMN-dependent	azoR	P41407	AZOR_ECOLI	FMN-dependent NADH-azoreductase (EC 1.7.-.-) (Azo-dye reductase) (FMN-dependent NADH-azo compound oxidoreductase)	azoR acpD b1412 JW1409	1.7.-.-	0	acpD	azobenzene reductase activity; FMN reductase activity; oxidoreductase activity, acting on NAD(P)H, NAD(P) as acceptor; oxidoreductase activity, acting on NAD(P)H, quinone or similar compound as acceptor; response to oxidative stress	azoR	azoR	P41407	AZOR_ECOLI	FMN-dependent NADH-azoreductase (EC 1.7.-.-) (Azo-dye reductase) (FMN-dependent NADH-azo compound oxidoreductase)	0	azobenzene reductase activity; electron carrier activity; FMN binding; FMN reductase activity; oxidoreductase activity, acting on NAD(P)H, NAD(P) as acceptor; oxidoreductase activity, acting on NAD(P)H, quinone or similar compound as acceptor; response to oxidative stress	GO:0010181; GO:0008752; GO:0050446; GO:0009055; GO:0016652; GO:0016655; GO:0006979	azobenzene reductase activity; FMN reductase activity; oxidoreductase activity, acting on NAD(P)H, NAD(P) as acceptor; oxidoreductase activity, acting on NAD(P)H, quinone or similar compound as acceptor; response to oxidative stress	azobenzene reductase activity; electron carrier activity; FMN binding; FMN reductase activity; oxidoreductase activity, acting on NAD(P)H, NAD(P) as acceptor; oxidoreductase activity, acting on NAD(P)H, quinone or similar compound as acceptor	0
bdm	0.049252	Detected	-0.049252	Detected	0	1.6913	Detected	1.56539	Detected	1.62834	0.00240099	36.4225	35.3398	166.487	178.606	bdm	TATTATCAGGCAGAAAATTCAACAGCAGAACCCGCTCTGGTTAATGCCATTGAGCAAGGC	biofilm-dependent modulation protein	bdm	P76127	BDM_ECOLI	Protein bdm (Biofilm-dependent modulation protein)	bdm yddX b1481 JW5239	0	0	yddX	0	bdm	bdm	P76127	BDM_ECOLI	Protein bdm (Biofilm-dependent modulation protein)	0	0	0	0	0	0
bglG	0.132302	Compromised	-0.132303	Compromised	-2.38419e-07	2.04877	Detected	1.87372	Detected	1.96125	0.00647872	1.36415	1.17966	7.54194	7.82	bglG	GGCGTATTCTTGAACATGCTTCAATTAACGATAGTGATGAATCATTACAACAAGCAGTAA	transcriptional antiterminator of the bgl operon	bglG	P11989	BGLG_ECOLI	Cryptic beta-glucoside bgl operon antiterminator	bglG bglC b3723 JW3701	0	0	bglC	positive regulation of transcription, DNA-templated; transcription, DNA-templated	bglG	bglG	Q9F5L1	Q9F5L1_ECOLI	Antiterminator BglG (Fragment)	0	RNA binding	GO:0003723	0	RNA binding	0
bioA	0.13398	Detected	-0.13398	Detected	0	1.36231	Detected	1.00874	Detected	1.18553	0.0332706	15.3	13.2	52.5	48.1	bioA	CAACAGTTGCAGCGTCTGACCGCAGCGGTTAACCGCGCGGTACAGGATGAAACATTTTTT	7,8-diaminopelargonic acid synthase, PLP-dependent	bioA	P12995	BIOA_ECOLI	Adenosylmethionine-8-amino-7-oxononanoate aminotransferase (EC 2.6.1.62) (7,8-diamino-pelargonic acid aminotransferase) (DAPA AT) (DAPA aminotransferase) (7,8-diaminononanoate synthase) (DANS) (Diaminopelargonic acid synthase)	bioA b0774 JW0757	2.6.1.62	PATHWAY: Cofactor biosynthesis; biotin biosynthesis; 7,8-diaminononanoate from 8-amino-7-oxononanoate (SAM route): step 1/1.	0	adenosylmethionine-8-amino-7-oxononanoate transaminase activity; biotin biosynthetic process	bioA	bioA	P12995	BIOA_ECOLI	Adenosylmethionine-8-amino-7-oxononanoate aminotransferase (EC 2.6.1.62) (7,8-diamino-pelargonic acid aminotransferase) (DAPA AT) (DAPA aminotransferase) (7,8-diaminononanoate synthase) (DANS) (Diaminopelargonic acid synthase)	PATHWAY: Cofactor biosynthesis; biotin biosynthesis; 7,8-diaminononanoate from 8-amino-7-oxononanoate (SAM route): step 1/1.	adenosylmethionine-8-amino-7-oxononanoate transaminase activity; biotin biosynthetic process; cytoplasm; pyridoxal phosphate binding	GO:0004015; GO:0009102; GO:0005737; GO:0030170	adenosylmethionine-8-amino-7-oxononanoate transaminase activity; biotin biosynthetic process	adenosylmethionine-8-amino-7-oxononanoate transaminase activity; pyridoxal phosphate binding	cytoplasm
bioH	-0.0909681	Detected	0.0909681	Detected	0	0.961985	Detected	1.011	Detected	0.986491	0.00899757	135.535	159.723	411.839	498.77	bioH	TTTATTTCGCATCCGGCCGAGTTTTGTCACCTGCTGGTGGCGTTGAAGCAGAGGGTGTAG	carboxylesterase of pimeloyl-CoA synthesis	bioH	P13001	BIOH_ECOLI	Pimeloyl-[acyl-carrier protein] methyl ester esterase (EC 3.1.1.85) (Biotin synthesis protein BioH) (Carboxylesterase BioH)	bioH bioB b3412 JW3375	3.1.1.85	PATHWAY: Cofactor biosynthesis; biotin biosynthesis.	bioB	biotin biosynthetic process; carboxylic ester hydrolase activity; pimelyl-[acyl-carrier protein] methyl ester esterase activity	bioH	bioH	P13001	BIOH_ECOLI	Pimeloyl-[acyl-carrier protein] methyl ester esterase (EC 3.1.1.85) (Biotin synthesis protein BioH) (Carboxylesterase BioH)	PATHWAY: Cofactor biosynthesis; biotin biosynthesis.	biotin biosynthetic process; carboxylic ester hydrolase activity; cytoplasm; pimelyl-[acyl-carrier protein] methyl ester esterase activity	GO:0009102; GO:0052689; GO:0005737; GO:0090499	biotin biosynthetic process; carboxylic ester hydrolase activity; pimelyl-[acyl-carrier protein] methyl ester esterase activity	carboxylic ester hydrolase activity; pimelyl-[acyl-carrier protein] methyl ester esterase activity	cytoplasm
btuB	-0.0558305	Detected	0.0558305	Detected	0	0.77094	Detected	0.886266	Detected	0.828603	0.00925272	277.894	311.917	721.883	915.382	btuB	ATTTTGATACCGGACCACTGACGCATACTGTGAGTTATGATTATGTCGATGCGCGCAATG	vitamin B12/cobalamin outer membrane transporter	btuB	P06129	BTUB_ECOLI	Vitamin B12 transporter BtuB (Cobalamin receptor) (Outer membrane cobalamin translocator)	btuB bfe cer dcrC b3966 JW3938	0	0	bfe cer dcrC	cobalamin transport; cobalamin transporter activity; ion transport; porin activity	btuB	btuB	P06129	BTUB_ECOLI	Vitamin B12 transporter BtuB (Cobalamin receptor) (Outer membrane cobalamin translocator)	0	cell outer membrane; cobalamin transport; cobalamin transporter activity; ion transport; metal ion binding; pore complex; porin activity; receptor activity	GO:0009279; GO:0015889; GO:0015235; GO:0006811; GO:0046872; GO:0046930; GO:0015288; GO:0004872	cobalamin transport; cobalamin transporter activity; ion transport; porin activity	cobalamin transporter activity; metal ion binding; porin activity; receptor activity	cell outer membrane; pore complex
caiA	-0.0312388	Detected	0.0312388	Detected	0	1.56015	Detected	1.62295	Detected	1.59155	0.000773644	9.22686	10.0094	40.7205	49.7895	caiA	TATGGATAGCTGCTGTGAAATCACCTTTGACGACGTGGAACTGGACGAGAAAGACATGTT	crotonobetaine reductase subunit II, FAD-binding	caiA	P60584	CAIA_ECOLI	Crotonobetainyl-CoA dehydrogenase (EC 1.3.99.-) (Crotonobetainyl-CoA reductase)	caiA yaaO b0039 JW0038	1.3.99.-	PATHWAY: Amine and polyamine metabolism; carnitine metabolism.	yaaO	acyl-CoA dehydrogenase activity; carnitine metabolic process	caiA	caiA	P60584	CAIA_ECOLI	Crotonobetainyl-CoA dehydrogenase (EC 1.3.99.-) (Crotonobetainyl-CoA reductase)	PATHWAY: Amine and polyamine metabolism; carnitine metabolism. {ECO:0000255|HAMAP-Rule:MF_01052}.	acyl-CoA dehydrogenase activity; carnitine metabolic process; flavin adenine dinucleotide binding	GO:0003995; GO:0009437; GO:0050660	acyl-CoA dehydrogenase activity; carnitine metabolic process	acyl-CoA dehydrogenase activity; flavin adenine dinucleotide binding	0
caiB	0.0247602	Detected	-0.0247602	Detected	0	2.27012	Detected	2.29379	Detected	2.28196	0.000144602	10.521	10.5608	73.0603	86.9414	caiB	TTTGAAAAATATCGGCTACAGCGAAAACGACATTCAGGAGTTGGTCAGCAAAGGTCTGGC	crotonobetainyl CoA:carnitine CoA transferase	caiB	P31572	CAIB_ECOLI	L-carnitine CoA-transferase (EC 2.8.3.21) (Crotonobetainyl-CoA:carnitine CoA-transferase)	caiB yaaN b0038 JW0037	2.8.3.21	PATHWAY: Amine and polyamine metabolism; carnitine metabolism.	yaaN	carnitine catabolic process; carnitine dehydratase activity; CoA-transferase activity	caiB	caiB	P31572	CAIB_ECOLI	L-carnitine CoA-transferase (EC 2.8.3.21) (Crotonobetainyl-CoA:carnitine CoA-transferase)	PATHWAY: Amine and polyamine metabolism; carnitine metabolism.	carnitine catabolic process; carnitine dehydratase activity; CoA-transferase activity; cytoplasm	GO:0008410; GO:0042413; GO:0008735; GO:0005737	carnitine catabolic process; carnitine dehydratase activity; CoA-transferase activity	carnitine dehydratase activity; CoA-transferase activity	cytoplasm
can	-0.0590513	Detected	0.0590513	Detected	0	0.868718	Detected	0.914969	Detected	0.891844	0.00501843	131.545	148.311	366.491	443.002	can	ACTCTTTGTTCACCGTAATGTTGCTAACCTGGTCATTCACACTGACCTGAACTGCCTTTC	carbonic anhydrase	can	P61517	CAN_ECOLI	Carbonic anhydrase 2 (EC 4.2.1.1) (Carbonate dehydratase 2)	can cynT2 yadF b0126 JW0122	4.2.1.1	0	cynT2 yadF	carbonate dehydratase activity; carbon utilization; metabolic process	can	can	P61517	CAN_ECOLI	Carbonic anhydrase 2 (EC 4.2.1.1) (Carbonate dehydratase 2)	0	carbonate dehydratase activity; carbon utilization; cytosol; metabolic process; zinc ion binding	GO:0015976; GO:0004089; GO:0005829; GO:0008152; GO:0008270	carbonate dehydratase activity; carbon utilization; metabolic process	carbonate dehydratase activity; zinc ion binding	cytosol
ccmA	-0.0694046	Detected	0.0694046	Detected	0	0.968182	Detected	1.08498	Detected	1.02658	0.00771671	72.7668	83.2272	218.767	277.691	ccmA	ACGAACCTTATTTAGTGGCTTGTCATTTACGCTGAACGCAGGAGAGTGGGTACAAATCAC	heme exporter subunit	ccmA	P33931	CCMA_ECOLI	Cytochrome c biogenesis ATP-binding export protein CcmA (EC 3.6.3.41) (Heme exporter protein A)	ccmA yejW b2201 JW5366	3.6.3.41	0	yejW	cytochrome complex assembly; heme transport; heme-transporting ATPase activity	ccmA	ccmA	P33931	CCMA_ECOLI	Cytochrome c biogenesis ATP-binding export protein CcmA (EC 3.6.3.41) (Heme exporter protein A)	0	ATP binding; ATP-binding cassette (ABC) transporter complex; cytochrome complex assembly; heme transport; heme-transporting ATPase activity; outer membrane-bounded periplasmic space	GO:0005524; GO:0043190; GO:0017004; GO:0015886; GO:0015439; GO:0030288	cytochrome complex assembly; heme transport; heme-transporting ATPase activity	ATP binding; heme-transporting ATPase activity	ATP-binding cassette (ABC) transporter complex; outer membrane-bounded periplasmic space
ccmC	-0.0786405	Detected	0.0786405	Detected	0	0.802757	Detected	0.862189	Detected	0.832473	0.0100447	28.0517	32.4977	75.6817	92.3211	ccmC	GGCCGTGCGGCAGGTATCCTGGTGCTGATTGGCGTGGTGAATCTGCCGATTATTCATTAC	heme exporter subunit	ccmC	P0ABM1	CCMC_ECOLI	Heme exporter protein C (Cytochrome c-type biogenesis protein CcmC)	ccmC yejT yejU b2199 JW2187	0	0	yejT yejU	cytochrome complex assembly; heme transporter activity; respiratory chain complex IV assembly	ccmC	ccmC	P0ABM1	CCMC_ECOLI	Heme exporter protein C (Cytochrome c-type biogenesis protein CcmC)	0	cytochrome complex assembly; heme binding; heme transporter activity; integral component of membrane; plasma membrane	GO:0017004; GO:0020037; GO:0015232; GO:0016021; GO:0005886	cytochrome complex assembly; heme transporter activity	heme binding; heme transporter activity	integral component of membrane; plasma membrane
ccmG	-0.0573599	Detected	0.0573599	Detected	0	0.714823	Detected	0.953403	Detected	0.834113	0.0242691	7.73492	8.70034	19.3468	26.7208	ccmG	TACGCGCTAAGCCTGTTTGATGGCGATGGCATGTTAGGGCTGGATCTCGGTGTCTATGGC	periplasmic thioredoxin of cytochrome c-type biogenesis	#N/A	#N/A	#N/A	#N/A	#N/A	#N/A	#N/A	#N/A	#N/A	ccmG	ccmG	P0AA86	DSBE_ECOLI	Thiol:disulfide interchange protein DsbE (Cytochrome c biogenesis protein CcmG)	#N/A	#N/A	#N/A	#N/A	#N/A	#N/A
cdaR	0.0104158	Detected	-0.0104158	Detected	0	1.01467	Detected	1.10642	Detected	1.06055	0.00196199	76.1299	77.9526	223.65	279.004	cdaR	ATTTGGGCAATTTTGATGACAGGTTGCTGCTGTATGTGGCGTTACAACTGGATGAAGAGC	DNA-binding transcriptional activator	cdaR	P37047	CDAR_ECOLI	Carbohydrate diacid regulator (Sugar diacid regulator)	cdaR sdaR yaeG b0162 JW5013	0	0	sdaR yaeG	positive regulation of transcription, DNA-templated; sequence-specific DNA binding transcription factor activity; transcription, DNA-templated	cdaR	cdaR	P37047	CDAR_ECOLI	Carbohydrate diacid regulator (Sugar diacid regulator)	0	positive regulation of transcription, DNA-templated; sequence-specific DNA binding transcription factor activity; transcription, DNA-templated	GO:0045893; GO:0003700; GO:0006351	positive regulation of transcription, DNA-templated; sequence-specific DNA binding transcription factor activity; transcription, DNA-templated	sequence-specific DNA binding transcription factor activity	0
cdd	-0.0213394	Detected	0.0213394	Detected	0	1.84987	Detected	2.01426	Detected	1.93207	0.0019263	33.8658	36.2372	181.449	238.046	cdd	ACCTCCGCAACGCTGAAAGCTCTCGGCTGTCACAGTATCGACCGAGTGCTTCTCGCTTAA	cytidine/deoxycytidine deaminase	cdd	P0ABF6	CDD_ECOLI	Cytidine deaminase (EC 3.5.4.5) (Cytidine aminohydrolase) (CDA)	cdd b2143 JW2131	3.5.4.5	0	0	cytidine deaminase activity; cytidine deamination; deoxycytidine catabolic process; deoxycytidine deaminase activity; nucleobase-containing small molecule interconversion	cdd	cdd	P0ABF6	CDD_ECOLI	Cytidine deaminase (EC 3.5.4.5) (Cytidine aminohydrolase) (CDA)	0	cytidine deaminase activity; cytidine deamination; cytosol; deoxycytidine catabolic process; deoxycytidine deaminase activity; identical protein binding; nucleobase-containing small molecule interconversion; pyrimidine nucleoside binding; zinc ion binding	GO:0004126; GO:0009972; GO:0005829; GO:0006217; GO:0047844; GO:0042802; GO:0015949; GO:0001884; GO:0008270	cytidine deaminase activity; cytidine deamination; deoxycytidine catabolic process; deoxycytidine deaminase activity; nucleobase-containing small molecule interconversion	cytidine deaminase activity; deoxycytidine deaminase activity; identical protein binding; pyrimidine nucleoside binding; zinc ion binding	cytosol
chbG	0.0124843	Detected	-0.0124843	Detected	0	0.672815	Detected	0.936575	Detected	0.804695	0.0260459	32.1683	32.8442	74.4581	104.648	chbG	CTGGGAAAATGGATCTGGCAGTTGGCAGAAGAAGATGCTTTACCGCTGGAAGAAATTACT	conserved protein	chbG	P37794	CHBG_ECOLI	UPF0249 protein ChbG	chbG ydjC b1733 JW1722	0	0	ydjC	carbohydrate metabolic process; chitin disaccharide deacetylase activity; deacetylase activity; diacetylchitobiose catabolic process	chbG	chbG	P37794	CHBG_ECOLI	UPF0249 protein ChbG	0	carbohydrate metabolic process; chitin disaccharide deacetylase activity; deacetylase activity; diacetylchitobiose catabolic process	GO:0005975; GO:0036311; GO:0019213; GO:0052777	carbohydrate metabolic process; chitin disaccharide deacetylase activity; deacetylase activity; diacetylchitobiose catabolic process	chitin disaccharide deacetylase activity; deacetylase activity	0
cheB	0.271162	Compromised	-0.271162	Compromised	0	1.65042	Detected	2.1837	Detected	1.91706	0.0371722	2.41697	1.7241	9.20815	15.6	cheB	TTGAGTTCTGAAAAACTGATTGCGATTGGTGCTTCAACGGGTGGAACTGAGGCAATTCGT	fused chemotaxis regulator: protein-glutamate methylesterase in two-component regulatory system with CheA	cheB	P07330	CHEB_ECOLI	Chemotaxis response regulator protein-glutamate methylesterase (EC 3.1.1.61)	cheB b1883 JW1872	3.1.1.61	0	0	chemotaxis; phosphorelay response regulator activity; protein-glutamate methylesterase activity	cheB	cheB	P07330	CHEB_ECOLI	Chemotaxis response regulator protein-glutamate methylesterase (EC 3.1.1.61)	0	chemotaxis; cytosol; phosphorelay response regulator activity; plasma membrane; protein-glutamate methylesterase activity	GO:0006935; GO:0005829; GO:0000156; GO:0005886; GO:0008984	chemotaxis; phosphorelay response regulator activity; protein-glutamate methylesterase activity	phosphorelay response regulator activity; protein-glutamate methylesterase activity	cytosol; plasma membrane
chpA	-0.0803354	Detected	0.0803354	Detected	0	0.801312	Detected	0.99477	Detected	0.898041	0.0190459	78.9835	91.7169	213.129	285.298	chpA	ACAGTTGCCCCAGAGGAATTACAACTCATTAAAGCCAAAATTAACGTACTGATTGGGTAG	toxin of the ChpA-ChpR toxin-antitoxin system, endoribonuclease	#N/A	#N/A	#N/A	#N/A	#N/A	#N/A	#N/A	#N/A	#N/A	chpA	chpA	P0AE70	MAZF_ECOLI	mRNA interferase MazF (EC 3.1.-.-) (Endoribonuclease MazF) (Toxin MazF)	0	DNA binding; endoribonuclease activity; negative regulation of cell growth; quorum sensing; regulation of mRNA stability; regulation of transcription, DNA-templated; response to stress; RNA binding; RNA phosphodiester bond hydrolysis, endonucleolytic; transcription, DNA-templated	GO:0003677; GO:0003723; GO:0090502; GO:0004521; GO:0030308; GO:0009372; GO:0043488; GO:0006355; GO:0006950; GO:0006351	endoribonuclease activity; negative regulation of cell growth; quorum sensing; regulation of mRNA stability; regulation of transcription, DNA-templated; response to stress; RNA phosphodiester bond hydrolysis, endonucleolytic; transcription, DNA-templated	DNA binding; endoribonuclease activity; RNA binding	0
chpB	-0.0156023	Detected	0.0156023	Detected	0	1.35943	Detected	1.47839	Detected	1.41891	0.00187291	42.3434	44.9495	160.848	204.477	chpB	AAAGCGTATTGGTCTGGCTGCGGATGAGGTGGTGGAAGAGGCGTTATTACGCTTGCAGGC	toxin of the ChpB-ChpS toxin-antitoxin system	chpB	P33647	CHPB_ECOLI	mRNA interferase ChpB (EC 3.1.-.-) (Endoribonuclease ChpB) (Toxin ChpB)	chpB chpBK yjfE b4225 JW4184	3.1.-.-	0	chpBK yjfE	endoribonuclease activity; endoribonuclease activity, producing 5'-phosphomonoesters; negative regulation of cell growth; regulation of mRNA stability; RNA phosphodiester bond hydrolysis, endonucleolytic	chpB	chpB	P33647	CHPB_ECOLI	mRNA interferase ChpB (EC 3.1.-.-) (Endoribonuclease ChpB) (Toxin ChpB)	0	DNA binding; endoribonuclease activity; endoribonuclease activity, producing 5'-phosphomonoesters; negative regulation of cell growth; regulation of mRNA stability; RNA binding; RNA phosphodiester bond hydrolysis, endonucleolytic	GO:0003677; GO:0003723; GO:0090502; GO:0004521; GO:0016891; GO:0030308; GO:0043488	endoribonuclease activity; endoribonuclease activity, producing 5'-phosphomonoesters; negative regulation of cell growth; regulation of mRNA stability; RNA phosphodiester bond hydrolysis, endonucleolytic	DNA binding; endoribonuclease activity; endoribonuclease activity, producing 5'-phosphomonoesters; RNA binding	0
citC	0.212968	Detected	-0.212968	Detected	0	1.06819	Detected	1.00291	Detected	1.03555	0.0406659	59.9105	46.3265	158.728	177.592	citC	ATTAACCATTGTTACACCGAAATTGATCTGAAGATTTTCCGTCAGTACCTCGCTCCCGCG	citrate lyase synthetase	citC	P77390	CITC_ECOLI	[Citrate [pro-3S]-lyase] ligase (EC 6.2.1.22) (Acetate:SH-citrate lyase ligase) (Citrate lyase synthetase)	citC ybeO b0618 JW0610	6.2.1.22	0	ybeO	[citrate (pro-3S)-lyase] ligase activity; biosynthetic process; N-acetyltransferase activity	citC	citC	P77390	CITC_ECOLI	[Citrate [pro-3S]-lyase] ligase (EC 6.2.1.22) (Acetate:SH-citrate lyase ligase) (Citrate lyase synthetase)	0	[citrate (pro-3S)-lyase] ligase activity; ATP binding; biosynthetic process; cellular protein modification process; N-acetyltransferase activity	GO:0005524; GO:0008080; GO:0008771; GO:0009058; GO:0006464	[citrate (pro-3S)-lyase] ligase activity; biosynthetic process; cellular protein modification process; N-acetyltransferase activity	[citrate (pro-3S)-lyase] ligase activity; ATP binding; N-acetyltransferase activity	0
clpB	-0.0415685	Detected	0.0415685	Detected	0	1.64768	Detected	1.87153	Detected	1.75961	0.00457223	172.458	189.783	814.523	1113.54	clpB	TACAAACGTCTGGAAGAACGTGGTTATGAAATCCACATTTCTGACGAGGCGCTGAAACTG	protein disaggregation chaperone	clpB	P63284	CLPB_ECOLI	Chaperone protein ClpB (Heat shock protein F84.1)	clpB htpM b2592 JW2573	0	0	htpM	nucleoside-triphosphatase activity; protein processing; response to heat; response to unfolded protein	clpB	clpB	P63284	CLPB_ECOLI	Chaperone protein ClpB (Heat shock protein F84.1)	0	ATP binding; cytosol; identical protein binding; membrane; protein processing; response to heat; response to unfolded protein	GO:0005524; GO:0005829; GO:0042802; GO:0016020; GO:0016485; GO:0009408; GO:0006986	protein processing; response to heat; response to unfolded protein	ATP binding; identical protein binding	cytosol; membrane
clpP	-0.0382247	Detected	0.0382247	Detected	0	1.48279	Detected	1.54626	Detected	1.51452	0.00107433	72.8011	79.744	305.993	374.315	clpP	ATGTCTATCTATGACACCATGCAGTTTATCAAGCCTGATGTCAGCACCATCTGTATGGGC	proteolytic subunit of ClpA-ClpP and ClpX-ClpP ATP-dependent serine proteases	clpP	P0A6G7	CLPP_ECOLI	ATP-dependent Clp protease proteolytic subunit (EC 3.4.21.92) (Caseinolytic protease) (Endopeptidase Clp) (Heat shock protein F21.5) (Protease Ti)	clpP lopP b0437 JW0427	3.4.21.92	0	lopP	misfolded or incompletely synthesized protein catabolic process; response to heat; response to temperature stimulus; serine-type endopeptidase activity; serine-type peptidase activity	clpP	clpP	P0A6G7	CLPP_ECOLI	ATP-dependent Clp protease proteolytic subunit (EC 3.4.21.92) (Caseinolytic protease) (Endopeptidase Clp) (Heat shock protein F21.5) (Protease Ti)	0	cytosol; identical protein binding; membrane; misfolded or incompletely synthesized protein catabolic process; response to heat; response to temperature stimulus; serine-type endopeptidase activity; serine-type peptidase activity	GO:0005829; GO:0042802; GO:0016020; GO:0006515; GO:0009408; GO:0009266; GO:0004252; GO:0008236	misfolded or incompletely synthesized protein catabolic process; response to heat; response to temperature stimulus; serine-type endopeptidase activity; serine-type peptidase activity	identical protein binding; serine-type endopeptidase activity; serine-type peptidase activity	cytosol; membrane
cmoA	0.155107	Detected	-0.155107	Detected	0	0.865613	Detected	0.994309	Detected	0.929961	0.0310936	11.9938	10.0489	28.7437	36.7878	cmoA	AGTAGACGTCATTGAAGGTGATATTCGCGATATCGCCATTGAAAACGCATCGATGGTGGT	predicted methyltransferase	cmoA	P76290	CMOA_ECOLI	tRNA (cmo5U34)-methyltransferase (EC 2.1.1.-)	cmoA yecO b1870 JW1859	2.1.1.-	0	yecO	S-adenosylmethionine-dependent methyltransferase activity; tRNA (uracil) methyltransferase activity; tRNA wobble uridine modification	cmoA	cmoA	P76290	CMOA_ECOLI	tRNA (cmo5U34)-methyltransferase (EC 2.1.1.-)	0	S-adenosylmethionine-dependent methyltransferase activity; tRNA (uracil) methyltransferase activity; tRNA wobble uridine modification	GO:0008757; GO:0016300; GO:0002098	S-adenosylmethionine-dependent methyltransferase activity; tRNA (uracil) methyltransferase activity; tRNA wobble uridine modification	S-adenosylmethionine-dependent methyltransferase activity; tRNA (uracil) methyltransferase activity	0
cobB	0.0382247	Detected	-0.0382247	Detected	0	0.898939	Detected	1.01055	Detected	0.954743	0.00498185	23.9324	23.5787	63.6489	80.5023	cobB	TGTGATTCATATGCATGGGGAACTGCTGAAAGTGCGTTGTTCACAAAGTGGTCAGGTTCT	deacetylase of acetyl-CoA synthetase, NAD-dependent	cobB	P75960	NPD_ECOLI	NAD-dependent protein deacylase (EC 3.5.1.-) (Regulatory protein SIR2 homolog)	cobB ycfY b1120 JW1106	3.5.1.-	0	ycfY	chemotaxis; NAD-dependent protein deacetylase activity; peptidyl-lysine deacetylation; peptidyl-lysine desuccinylation; protein-malonyllysine demalonylase activity; protein-succinyllysine desuccinylase activity	cobB	cobB	P75960	NPD_ECOLI	NAD-dependent protein deacylase (EC 3.5.1.-) (Regulatory protein SIR2 homolog)	0	chemotaxis; cytoplasm; NAD+ binding; NAD-dependent protein deacetylase activity; peptidyl-lysine deacetylation; peptidyl-lysine desuccinylation; protein-malonyllysine demalonylase activity; protein-succinyllysine desuccinylase activity; zinc ion binding	GO:0070403; GO:0034979; GO:0006935; GO:0005737; GO:0034983; GO:0036049; GO:0036054; GO:0036055; GO:0008270	chemotaxis; NAD-dependent protein deacetylase activity; peptidyl-lysine deacetylation; peptidyl-lysine desuccinylation; protein-malonyllysine demalonylase activity; protein-succinyllysine desuccinylase activity	NAD+ binding; NAD-dependent protein deacetylase activity; protein-malonyllysine demalonylase activity; protein-succinyllysine desuccinylase activity; zinc ion binding	cytoplasm
copA	-0.166953	Detected	0.166953	Detected	0	1.55899	Detected	1.68212	Detected	1.62055	0.0118431	15.5129	20.3121	75.1547	95.8166	copA	TGTTAAATGAGCAACAGGTTGGTACCAAAGCTATCGAAGCGGAGATTACTGCTCAGGCAT	copper transporter	copA	Q59385	COPA_ECOLI	Copper-exporting P-type ATPase A (EC 3.6.3.54) (Cu(+)-exporting ATPase)	copA ybaR b0484 JW0473	3.6.3.54	0	ybaR	ATPase activity; ATPase activity, coupled to transmembrane movement of ions, phosphorylative mechanism; ATP catabolic process; cation-transporting ATPase activity; copper ion transport; detoxification of copper ion; ion transmembrane transport	copA	copA	Q59385	COPA_ECOLI	Copper-exporting P-type ATPase A (EC 3.6.3.54) (Cu(+)-exporting ATPase)	0	ATPase activity; ATPase activity, coupled to transmembrane movement of ions, phosphorylative mechanism; ATP binding; ATP catabolic process; cation-transporting ATPase activity; copper ion transport; detoxification of copper ion; integral component of membrane; intrinsic component of membrane; ion transmembrane transport; membrane; metal ion binding; plasma membrane	GO:0005524; GO:0006200; GO:0016887; GO:0015662; GO:0019829; GO:0006825; GO:0010273; GO:0016021; GO:0031224; GO:0034220; GO:0016020; GO:0046872; GO:0005886	ATPase activity; ATPase activity, coupled to transmembrane movement of ions, phosphorylative mechanism; ATP catabolic process; cation-transporting ATPase activity; copper ion transport; detoxification of copper ion; ion transmembrane transport	ATPase activity; ATPase activity, coupled to transmembrane movement of ions, phosphorylative mechanism; ATP binding; cation-transporting ATPase activity; metal ion binding	integral component of membrane; intrinsic component of membrane; membrane; plasma membrane
corA	-0.0214598	Detected	0.0214598	Detected	0	1.05172	Detected	1.1426	Detected	1.09716	0.00209122	97.9091	104.783	301.707	376.151	corA	AATTGAAAATATCTATAGCGACCTGGAGCAGTTGAGCCGGGTGATTATGGAAGGGCATCA	magnesium/nickel/cobalt transporter	corA	P0ABI4	CORA_ECOLI	Magnesium transport protein CorA	corA b3816 JW3789	0	0	0	cobalt ion transmembrane transporter activity; cobalt ion transport; magnesium ion transmembrane transporter activity; magnesium ion transport; nickel cation transmembrane transport; nickel cation transmembrane transporter activity	corA	corA	P0ABI4	CORA_ECOLI	Magnesium transport protein CorA	0	cobalt ion transmembrane transporter activity; cobalt ion transport; integral component of membrane; magnesium ion transmembrane transporter activity; magnesium ion transport; nickel cation transmembrane transport; nickel cation transmembrane transporter activity; plasma membrane	GO:0015087; GO:0006824; GO:0016021; GO:0015095; GO:0015693; GO:0035444; GO:0015099; GO:0005886	cobalt ion transmembrane transporter activity; cobalt ion transport; magnesium ion transmembrane transporter activity; magnesium ion transport; nickel cation transmembrane transport; nickel cation transmembrane transporter activity	cobalt ion transmembrane transporter activity; magnesium ion transmembrane transporter activity; nickel cation transmembrane transporter activity	integral component of membrane; plasma membrane
cpdA	0.0468967	Detected	-0.0468967	Detected	0	1.12017	Detected	1.0966	Detected	1.10838	0.00189783	110.485	107.551	340.481	392.119	cpdA	TACAAATTACCGACACTCACCTGTTTGCACAAAAGCACGAAGCCCTGTTAGGGGTAAACA	cyclic 3',5'-adenosine monophosphate phosphodiesterase	cpdA	P0AEW4	CPDA_ECOLI	3',5'-cyclic adenosine monophosphate phosphodiesterase CpdA (3',5'-cyclic AMP phosphodiesterase) (cAMP phosphodiesterase) (EC 3.1.4.17)	cpdA icc b3032 JW3000	3.1.4.17	0	icc	3',5'-cyclic-AMP phosphodiesterase activity; metabolic process	cpdA	cpdA	P0AEW4	CPDA_ECOLI	3',5'-cyclic adenosine monophosphate phosphodiesterase CpdA (3',5'-cyclic AMP phosphodiesterase) (cAMP phosphodiesterase) (EC 3.1.4.17)	0	3',5'-cyclic-AMP phosphodiesterase activity; ferrous iron binding; metabolic process; nucleotide binding	GO:0004115; GO:0008198; GO:0008152; GO:0000166	3',5'-cyclic-AMP phosphodiesterase activity; metabolic process	3',5'-cyclic-AMP phosphodiesterase activity; ferrous iron binding; nucleotide binding	0
cpdB	-0.102662	Detected	0.102662	Detected	0	0.77526	Detected	1.01125	Detected	0.893257	0.0293169	150.01	179.67	403.743	556.629	cpdB	TTTCGAAACCTCTCCGTCAGATAAAGCCGCAGCGTTTATTAAAGAGAAAGGGCAGTATCC	2':3'-cyclic-nucleotide 2'-phosphodiesterase	cpdB	P08331	CPDB_ECOLI	2',3'-cyclic-nucleotide 2'-phosphodiesterase/3'-nucleotidase (EC 3.1.3.6) (EC 3.1.4.16)	cpdB b4213 JW4171	3.1.3.6; 3.1.4.16	0	0	2',3'-cyclic-nucleotide 2'-phosphodiesterase activity; 3'-nucleotidase activity; cellular response to DNA damage stimulus; dephosphorylation; nucleotide catabolic process	cpdB	cpdB	P08331	CPDB_ECOLI	2',3'-cyclic-nucleotide 2'-phosphodiesterase/3'-nucleotidase (EC 3.1.3.6) (EC 3.1.4.16)	0	2',3'-cyclic-nucleotide 2'-phosphodiesterase activity; 3'-nucleotidase activity; cellular response to DNA damage stimulus; dephosphorylation; metal ion binding; nucleotide binding; nucleotide catabolic process; periplasmic space	GO:0008663; GO:0008254; GO:0006974; GO:0016311; GO:0046872; GO:0000166; GO:0009166; GO:0042597	2',3'-cyclic-nucleotide 2'-phosphodiesterase activity; 3'-nucleotidase activity; cellular response to DNA damage stimulus; dephosphorylation; nucleotide catabolic process	2',3'-cyclic-nucleotide 2'-phosphodiesterase activity; 3'-nucleotidase activity; metal ion binding; nucleotide binding	periplasmic space
csdA	0.0131571	Detected	-0.0131571	Detected	0	0.933212	Detected	1.10665	Detected	1.01993	0.00731438	21.2193	21.645	58.8031	77.6299	csdA	TATTGATTTCTATGCTTTTTCAGGTCACAAACTGTATGGCCCGACAGGTATCGGCGTGCT	cysteine sulfinate desulfinase	csdA	Q46925	CSDA_ECOLI	Cysteine desulfurase CsdA (EC 2.8.1.7) (Cysteine sulfinate desulfinase) (CSD) (EC 4.4.1.-) (Selenocysteine lyase) (EC 4.4.1.16)	csdA ygdJ b2810 JW2781	2.8.1.7; 4.4.1.-; 4.4.1.16	0	ygdJ	cysteine desulfurase activity; iron-sulfur cluster assembly; selenocysteine lyase activity; sulfur amino acid metabolic process; sulfurtransferase activity	csdA	csdA	Q46925	CSDA_ECOLI	Cysteine desulfurase CsdA (EC 2.8.1.7) (Cysteine sulfinate desulfinase) (CSD) (EC 4.4.1.-) (Selenocysteine lyase) (EC 4.4.1.16)	0	cysteine desulfurase activity; iron-sulfur cluster assembly; pyridoxal phosphate binding; selenocysteine lyase activity; sulfur amino acid metabolic process; sulfurtransferase activity	GO:0031071; GO:0016226; GO:0030170; GO:0009000; GO:0000096; GO:0016783	cysteine desulfurase activity; iron-sulfur cluster assembly; selenocysteine lyase activity; sulfur amino acid metabolic process; sulfurtransferase activity	cysteine desulfurase activity; pyridoxal phosphate binding; selenocysteine lyase activity; sulfurtransferase activity	0
csdE	-0.0659339	Detected	0.0659339	Detected	0	1.4268	Detected	1.30274	Detected	1.36477	0.00437104	36.3421	41.3669	149.787	160.896	csdE	GCACAGTCACCACTGGCATTGTTTGATGAGCTGGGATTACGTGCGCAGCTTAGCGCCTCA	predicted Fe-S metabolism protein	csdE	P0AGF2	CSDE_ECOLI	Sulfur acceptor protein CsdE	csdE ygdK b2811 JW2782	0	0	ygdK	iron-sulfur cluster assembly	csdE	csdE	P0AGF2	CSDE_ECOLI	Sulfur acceptor protein CsdE	0	iron-sulfur cluster assembly	GO:0016226	iron-sulfur cluster assembly	0	0
csgA	-0.149247	Detected	0.149247	Detected	0	5.15005	Detected	5.10382	Detected	5.12693	0.000866614	69.6211	88.9494	4015.06	4551.92	csgA	TTGATCAGTGGAACGGCAAAAATTCTGAAATGACGGTTAAACAGTTCGGTGGTGGCAACG	cryptic curlin major subunit	csgA	P28307	CSGA_ECOLI	Major curlin subunit	csgA b1042 JW1025	0	0	0	amyloid fibril formation; cell adhesion; single-species biofilm formation	csgA	csgA	P28307	CSGA_ECOLI	Major curlin subunit	0	amyloid fibril formation; cell adhesion; pilus; single-species biofilm formation	GO:1990000; GO:0007155; GO:0009289; GO:0044010	amyloid fibril formation; cell adhesion; single-species biofilm formation	0	pilus
csgB	-0.0902281	Detected	0.0902281	Detected	0	5.20244	Detected	5.12109	Detected	5.16176	0.000367447	811.788	955.678	46601.3	51561.8	csgB	ACTCAAAAAACGGCAATTGTAGTGCAGAGACAGTCGCAAATGGCTATTCGCGTGACACAA	curlin nucleator protein, minor subunit in curli complex	csgB	P0ABK7	CSGB_ECOLI	Minor curlin subunit	csgB b1041 JW1024	0	0	0	amyloid fibril formation; cell adhesion; single-species biofilm formation	csgB	csgB	P0ABK7	CSGB_ECOLI	Minor curlin subunit	0	amyloid fibril formation; cell adhesion; cell outer membrane; pilus; single-species biofilm formation	GO:1990000; GO:0007155; GO:0009279; GO:0009289; GO:0044010	amyloid fibril formation; cell adhesion; single-species biofilm formation	0	cell outer membrane; pilus
csgC	0.079062	Detected	-0.079062	Detected	0	2.66274	Detected	2.59244	Detected	2.62759	0.00108255	116.138	108.124	1019.63	1136.84	csgC	TCAGGGCAAAGTCAGACGAAGCAAGAAAAGACCCTTTCATTGCCTGCTAATCAACCCATT	predicted curli production protein	csgC	P52107	CSGC_ECOLI	Curli assembly protein CsgC	csgC b1043 JW1026	0	0	0	0	csgC	csgC	P52107	CSGC_ECOLI	Curli assembly protein CsgC	0	periplasmic space	GO:0042597	0	0	periplasmic space
csgD	0.084893	Detected	-0.084893	Detected	0	1.51033	Detected	1.59877	Detected	1.55455	0.00376997	72.8615	67.2875	286.616	356.734	csgD	TTTCAAGAAGATAGCCGTAAAAAACCGGACACAAGCGGTTTCCTGGGCAAACGATAACCT	DNA-binding transcriptional activator in two-component regulatory system	csgD	P52106	CSGD_ECOLI	CsgBAC operon transcriptional regulatory protein	csgD b1040 JW1023	0	0	0	positive regulation of DNA-templated transcription, initiation; regulation of single-species biofilm formation; sequence-specific DNA binding transcription factor activity; transcription, DNA-templated	csgD	csgD	P52106	CSGD_ECOLI	CsgBAC operon transcriptional regulatory protein	0	bacterial-type RNA polymerase core promoter proximal region sequence-specific DNA binding; plasma membrane; positive regulation of DNA-templated transcription, initiation; regulation of single-species biofilm formation; sequence-specific DNA binding transcription factor activity; transcription, DNA-templated	GO:0000986; GO:0005886; GO:2000144; GO:1900190; GO:0003700; GO:0006351	positive regulation of DNA-templated transcription, initiation; regulation of single-species biofilm formation; sequence-specific DNA binding transcription factor activity; transcription, DNA-templated	bacterial-type RNA polymerase core promoter proximal region sequence-specific DNA binding; sequence-specific DNA binding transcription factor activity	plasma membrane
csgE	0.0193651	Detected	-0.0193651	Detected	0	2.11552	Detected	2.25946	Detected	2.18749	0.00115887	35.9082	36.3146	224.855	290.84	csgE	CGTCGCCAGATAAATCAGGCGTTATTAAGTACGGGCGATTTGGCGCATGATGAATTCTAA	predicted transport protein	csgE	P0AE95	CSGE_ECOLI	Curli production assembly/transport component CsgE	csgE b1039 JW1022	0	0	0	biological adhesion; protein transmembrane transport; single-species biofilm formation	csgE	csgE	P0AE95	CSGE_ECOLI	Curli production assembly/transport component CsgE	0	biological adhesion; cell outer membrane; protein transmembrane transport; single-species biofilm formation	GO:0022610; GO:0009279; GO:0071806; GO:0044010	biological adhesion; protein transmembrane transport; single-species biofilm formation	0	cell outer membrane
csgF	0.0356793	Detected	-0.0356793	Detected	0	2.11939	Detected	2.22642	Detected	2.17291	0.000875071	20.5297	20.2978	127.452	160.689	csgF	AGGCCATCCAGTCACAAATTTTAGGTGGGCTACTGTCGAATATTAATACCGGTAAACCGG	predicted transport protein	csgF	P0AE98	CSGF_ECOLI	Curli production assembly/transport component CsgF	csgF b1038 JW1021	0	0	0	biological adhesion; single-species biofilm formation	csgF	csgF	P0AE98	CSGF_ECOLI	Curli production assembly/transport component CsgF	0	biological adhesion; cell outer membrane; single-species biofilm formation	GO:0022610; GO:0009279; GO:0044010	biological adhesion; single-species biofilm formation	0	cell outer membrane
csgG	0.0983772	Detected	-0.0983772	Detected	0	1.20895	Detected	1.16216	Detected	1.18555	0.00719665	24.3553	22.0755	77.0216	87.2864	csgG	AGTAAGACGATACTTTCCTATGAAGTTCAGGCCGGGGTTTTCCGCTTTATTGACTACCAG	outer membrane lipoprotein	csgG	P0AEA2	CSGG_ECOLI	Curli production assembly/transport component CsgG	csgG b1037 JW1020	0	0	0	biological adhesion; protein transmembrane transport; single-species biofilm formation	csgG	csgG	P0AEA2	CSGG_ECOLI	Curli production assembly/transport component CsgG	0	biological adhesion; cell outer membrane; outer membrane-bounded periplasmic space; plasma membrane; protein transmembrane transport; single-species biofilm formation	GO:0022610; GO:0009279; GO:0030288; GO:0005886; GO:0071806; GO:0044010	biological adhesion; protein transmembrane transport; single-species biofilm formation	0	cell outer membrane; outer membrane-bounded periplasmic space; plasma membrane
cueR	0.0913124	Detected	-0.0913124	Detected	0	0.838248	Detected	0.926279	Detected	0.882263	0.012945	36.025	32.9742	88.5438	110.173	cueR	AGCGCCGACTGCCCGATTATCGAAAATCTCTCCGGCTGCTGTCATCATCGGGCAGGGTGA	DNA-binding transcriptional activator of copper-responsive regulon genes	cueR	P0A9G4	CUER_ECOLI	HTH-type transcriptional regulator CueR (Copper efflux regulator) (Copper export regulator)	cueR ybbI b0487 JW0476	0	0	ybbI	positive regulation of transcription, DNA-templated; sequence-specific DNA binding transcription factor activity; transcription, DNA-templated	cueR	cueR	P0A9G4	CUER_ECOLI	HTH-type transcriptional regulator CueR (Copper efflux regulator) (Copper export regulator)	0	copper ion binding; cytoplasm; DNA binding; positive regulation of transcription, DNA-templated; sequence-specific DNA binding transcription factor activity; transcription, DNA-templated	GO:0003677; GO:0005507; GO:0005737; GO:0045893; GO:0003700; GO:0006351	positive regulation of transcription, DNA-templated; sequence-specific DNA binding transcription factor activity; transcription, DNA-templated	copper ion binding; DNA binding; sequence-specific DNA binding transcription factor activity	cytoplasm
cyaY	-0.047956	Detected	0.047956	Detected	0	0.898088	Detected	1.06424	Detected	0.981164	0.00942323	90.9286	100.953	256.562	336.999	cyaY	CGCTGCACCAGGTATGGCTGGCAACCAAACAGGGCGGCTACCATTTTGACCTGAAAGGCG	frataxin, iron-binding and oxidizing protein	cyaY	P27838	CYAY_ECOLI	Protein CyaY	cyaY b3807 JW3779	0	0	0	iron-sulfur cluster assembly; protein complex assembly	cyaY	cyaY	P27838	CYAY_ECOLI	Protein CyaY	0	cytoplasm; cytosol; ferric iron binding; ferrous iron binding; iron-sulfur cluster assembly; protein complex assembly	GO:0005737; GO:0005829; GO:0008199; GO:0008198; GO:0016226; GO:0006461	iron-sulfur cluster assembly; protein complex assembly	ferric iron binding; ferrous iron binding	cytoplasm; cytosol
cyoE	-0.0137956	Detected	0.0137956	Detected	0	1.44131	Detected	1.41429	Detected	1.4278	0.000182848	33.3017	35.2629	133.721	153.633	cyoE	TAACAACTACATCGACAGGGATATCGACAGAAAGATGGAAAGGACGAAGAATCGGGTGCT	protoheme IX farnesyltransferase	cyoE	P0AEA5	CYOE_ECOLI	Protoheme IX farnesyltransferase (EC 2.5.1.-) (Heme B farnesyltransferase) (Heme O synthase)	cyoE b0428 JW0418	2.5.1.-	PATHWAY: Porphyrin-containing compound metabolism; heme O biosynthesis; heme O from protoheme: step 1/1.	0	heme O biosynthetic process; protoheme IX farnesyltransferase activity	cyoE	cyoE	P0AEA5	CYOE_ECOLI	Protoheme IX farnesyltransferase (EC 2.5.1.-) (Heme B farnesyltransferase) (Heme O synthase)	PATHWAY: Porphyrin-containing compound metabolism; heme O biosynthesis; heme O from protoheme: step 1/1.	heme O biosynthetic process; integral component of membrane; plasma membrane; protoheme IX farnesyltransferase activity	GO:0048034; GO:0016021; GO:0005886; GO:0008495	heme O biosynthetic process; protoheme IX farnesyltransferase activity	protoheme IX farnesyltransferase activity	integral component of membrane; plasma membrane
cysM	0.0161388	Detected	-0.0161388	Detected	0	1.08526	Detected	1.02885	Detected	1.05705	0.000943699	25.1668	25.5658	77.3339	87.058	cysM	CGCTACCTTTCTACCGGGGTGTTTGGGGAAGAGCATTTTAGCCAGGGGGCGGGGATTTAA	cysteine synthase B (O-acetylserine sulfhydrolase B)	cysM	P16703	CYSM_ECOLI	Cysteine synthase B (CSase B) (EC 2.5.1.47) (O-acetylserine (thiol)-lyase B) (OAS-TL B) (O-acetylserine sulfhydrylase B)	cysM b2421 JW2414	2.5.1.47	PATHWAY: Amino-acid biosynthesis; L-cysteine biosynthesis; L-cysteine from L-serine: step 2/2.	0	cysteine biosynthetic process from serine; cysteine synthase activity; L-cysteine desulfhydrase activity; transferase activity	cysM	cysM	P16703	CYSM_ECOLI	Cysteine synthase B (CSase B) (EC 2.5.1.47) (O-acetylserine (thiol)-lyase B) (OAS-TL B) (O-acetylserine sulfhydrylase B)	PATHWAY: Amino-acid biosynthesis; L-cysteine biosynthesis; L-cysteine from L-serine: step 2/2.	cysteine biosynthetic process from serine; cysteine synthase activity; L-cysteine desulfhydrase activity; transferase activity	GO:0080146; GO:0006535; GO:0004124; GO:0016740	cysteine biosynthetic process from serine; cysteine synthase activity; L-cysteine desulfhydrase activity; transferase activity	cysteine synthase activity; L-cysteine desulfhydrase activity; transferase activity	0
dapA	-0.0525594	Detected	0.0525594	Detected	0	1.00993	Detected	1.06938	Detected	1.03966	0.00335632	90.0419	100.609	275.416	335.974	dapA	TAAACCAGATCAAAGAGCTGGTTTCAGATGATTTTGTTCTGCTGAGCGGCGATGATGCGA	dihydrodipicolinate synthase	dapA	P0A6L2	DAPA_ECOLI	4-hydroxy-tetrahydrodipicolinate synthase (HTPA synthase) (EC 4.3.3.7)	dapA b2478 JW2463	4.3.3.7	PATHWAY: Amino-acid biosynthesis; L-lysine biosynthesis via DAP pathway; (S)-tetrahydrodipicolinate from L-aspartate: step 3/4.	0	4-hydroxy-tetrahydrodipicolinate synthase; amine-lyase activity; diaminopimelate biosynthetic process; lysine biosynthetic process via diaminopimelate	dapA	dapA	P0A6L2	DAPA_ECOLI	4-hydroxy-tetrahydrodipicolinate synthase (HTPA synthase) (EC 4.3.3.7)	PATHWAY: Amino-acid biosynthesis; L-lysine biosynthesis via DAP pathway; (S)-tetrahydrodipicolinate from L-aspartate: step 3/4. {ECO:0000255|HAMAP-Rule:MF_00418}.	4-hydroxy-tetrahydrodipicolinate synthase; amine-lyase activity; cytosol; diaminopimelate biosynthetic process; identical protein binding; lysine biosynthetic process via diaminopimelate	GO:0008840; GO:0016843; GO:0005829; GO:0019877; GO:0042802; GO:0009089	4-hydroxy-tetrahydrodipicolinate synthase; amine-lyase activity; diaminopimelate biosynthetic process; lysine biosynthetic process via diaminopimelate	4-hydroxy-tetrahydrodipicolinate synthase; amine-lyase activity; identical protein binding	cytosol
dapB	-0.0274575	Detected	0.0274575	Detected	0	0.923211	Detected	1.06042	Detected	0.991814	0.005505	68.7609	74.2025	194.637	250.581	dapB	AATTATTGAAGCACATCATAGACATAAAGTTGATGCGCCGTCAGGCACCGCACTGGCAAT	dihydrodipicolinate reductase	dapB	P04036	DAPB_ECOLI	4-hydroxy-tetrahydrodipicolinate reductase (HTPA reductase) (EC 1.17.1.8)	dapB b0031 JW0029	1.17.1.8	PATHWAY: Amino-acid biosynthesis; L-lysine biosynthesis via DAP pathway; (S)-tetrahydrodipicolinate from L-aspartate: step 4/4.	0	4-hydroxy-tetrahydrodipicolinate reductase; cellular amino acid biosynthetic process; diaminopimelate biosynthetic process; lysine biosynthetic process via diaminopimelate; oxidoreductase activity, acting on CH or CH2 groups, NAD or NADP as acceptor	dapB	dapB	P04036	DAPB_ECOLI	4-hydroxy-tetrahydrodipicolinate reductase (HTPA reductase) (EC 1.17.1.8)	PATHWAY: Amino-acid biosynthesis; L-lysine biosynthesis via DAP pathway; (S)-tetrahydrodipicolinate from L-aspartate: step 4/4. {ECO:0000255|HAMAP-Rule:MF_00102}.	4-hydroxy-tetrahydrodipicolinate reductase; cellular amino acid biosynthetic process; cytosol; diaminopimelate biosynthetic process; identical protein binding; lysine biosynthetic process via diaminopimelate; NAD binding; NADPH binding; oxidoreductase activity, acting on CH or CH2 groups, NAD or NADP as acceptor	GO:0008839; GO:0051287; GO:0070402; GO:0008652; GO:0005829; GO:0019877; GO:0042802; GO:0009089; GO:0016726	4-hydroxy-tetrahydrodipicolinate reductase; cellular amino acid biosynthetic process; diaminopimelate biosynthetic process; lysine biosynthetic process via diaminopimelate; oxidoreductase activity, acting on CH or CH2 groups, NAD or NADP as acceptor	4-hydroxy-tetrahydrodipicolinate reductase; identical protein binding; NAD binding; NADPH binding; oxidoreductase activity, acting on CH or CH2 groups, NAD or NADP as acceptor	cytosol
dapD	-0.0621209	Detected	0.0621209	Detected	0	1.23678	Detected	1.33196	Detected	1.28437	0.00369175	106.452	120.531	383.588	479.663	dapD	ACTACGGTCGCGTTCCGGCGGGGTCTGTGGTTGTTTCAGGTAATCTGCCGTCAAAAGATG	2,3,4,5-tetrahydropyridine-2-carboxylate N-succinyltransferase	dapD	P0A9D8	DAPD_ECOLI	2,3,4,5-tetrahydropyridine-2,6-dicarboxylate N-succinyltransferase (EC 2.3.1.117) (Tetrahydrodipicolinate N-succinyltransferase) (THDP succinyltransferase) (THP succinyltransferase) (Tetrahydropicolinate succinylase)	dapD b0166 JW0161	2.3.1.117	PATHWAY: Amino-acid biosynthesis; L-lysine biosynthesis via DAP pathway; LL-2,6-diaminopimelate from (S)-tetrahydrodipicolinate (succinylase route): step 1/3.	0	2,3,4,5-tetrahydropyridine-2,6-dicarboxylate N-succinyltransferase activity; diaminopimelate biosynthetic process; lysine biosynthetic process; lysine biosynthetic process via diaminopimelate	dapD	dapD	P0A9D8	DAPD_ECOLI	2,3,4,5-tetrahydropyridine-2,6-dicarboxylate N-succinyltransferase (EC 2.3.1.117) (Tetrahydrodipicolinate N-succinyltransferase) (THDP succinyltransferase) (THP succinyltransferase) (Tetrahydropicolinate succinylase)	PATHWAY: Amino-acid biosynthesis; L-lysine biosynthesis via DAP pathway; LL-2,6-diaminopimelate from (S)-tetrahydrodipicolinate (succinylase route): step 1/3.	2,3,4,5-tetrahydropyridine-2,6-dicarboxylate N-succinyltransferase activity; cytoplasm; diaminopimelate biosynthetic process; lysine biosynthetic process; lysine biosynthetic process via diaminopimelate	GO:0008666; GO:0005737; GO:0019877; GO:0009085; GO:0009089	2,3,4,5-tetrahydropyridine-2,6-dicarboxylate N-succinyltransferase activity; diaminopimelate biosynthetic process; lysine biosynthetic process; lysine biosynthetic process via diaminopimelate	2,3,4,5-tetrahydropyridine-2,6-dicarboxylate N-succinyltransferase activity	cytoplasm
dapF	0.083993	Detected	-0.083993	Detected	0	1.70138	Detected	1.79224	Detected	1.74681	0.00297521	17.2385	15.9395	77.4611	96.5732	dapF	TATCGGTTTTATGCAAGTGGTTAAGCGCGAGCATATTCGTTTACGCGTTTATGAGCGTGG	diaminopimelate epimerase	dapF	P0A6K1	DAPF_ECOLI	Diaminopimelate epimerase (DAP epimerase) (EC 5.1.1.7)	dapF b3809 JW5592	5.1.1.7	PATHWAY: Amino-acid biosynthesis; L-lysine biosynthesis via DAP pathway; DL-2,6-diaminopimelate from LL-2,6-diaminopimelate: step 1/1.	0	diaminopimelate epimerase activity; lysine biosynthetic process via diaminopimelate	dapF	dapF	P0A6K1	DAPF_ECOLI	Diaminopimelate epimerase (DAP epimerase) (EC 5.1.1.7)	PATHWAY: Amino-acid biosynthesis; L-lysine biosynthesis via DAP pathway; DL-2,6-diaminopimelate from LL-2,6-diaminopimelate: step 1/1.	cytoplasm; diaminopimelate epimerase activity; lysine biosynthetic process via diaminopimelate	GO:0005737; GO:0008837; GO:0009089	diaminopimelate epimerase activity; lysine biosynthetic process via diaminopimelate	diaminopimelate epimerase activity	cytoplasm
dcd	-0.0197015	Detected	0.0197015	Detected	0	0.974433	Detected	1.04751	Detected	1.01097	0.00168172	353.161	377.035	1030.25	1268.7	dcd	AGCCTGGCTTGATGAAGGCCGTTTGTCGATCAACCCACGTCCGCCAGTGGAGCGTATTAA	2'-deoxycytidine 5'-triphosphate deaminase	dcd	P28248	DCD_ECOLI	Deoxycytidine triphosphate deaminase (dCTP deaminase) (EC 3.5.4.13)	dcd dus paxA b2065 JW2050	3.5.4.13	PATHWAY: Pyrimidine metabolism; dUMP biosynthesis; dUMP from dCTP (dUTP route): step 1/2.	dus paxA	dCTP deaminase activity; dUMP biosynthetic process; dUTP biosynthetic process; nucleobase-containing small molecule interconversion; pyrimidine ribonucleotide biosynthetic process	dcd	dcd	P28248	DCD_ECOLI	Deoxycytidine triphosphate deaminase (dCTP deaminase) (EC 3.5.4.13)	PATHWAY: Pyrimidine metabolism; dUMP biosynthesis; dUMP from dCTP (dUTP route): step 1/2.	dCTP deaminase activity; dUMP biosynthetic process; dUTP biosynthetic process; nucleobase-containing small molecule interconversion; pyrimidine ribonucleotide biosynthetic process	GO:0008829; GO:0006226; GO:0006229; GO:0015949; GO:0009220	dCTP deaminase activity; dUMP biosynthetic process; dUTP biosynthetic process; nucleobase-containing small molecule interconversion; pyrimidine ribonucleotide biosynthetic process	dCTP deaminase activity	0
dcm	0.0590765	Detected	-0.0590765	Detected	0	1.24615	Detected	1.19763	Detected	1.22189	0.00272062	35.3329	33.8188	117.823	133.365	dcm	GCGATGTTTGTGCTCGAAAACGTCAAAAACCTGAAAAGTCACGACCAGGGTAAAACGTTC	DNA cytosine methylase	dcm	P0AED9	DCM_ECOLI	DNA-cytosine methyltransferase (EC 2.1.1.37) (M.EcoDcm)	dcm mec b1961 JW1944	2.1.1.37	0	mec	C-5 methylation of cytosine; DNA (cytosine-5-)-methyltransferase activity; DNA methylation; DNA restriction-modification system	dcm	dcm	P0AED9	DCM_ECOLI	DNA-cytosine methyltransferase (EC 2.1.1.37) (M.EcoDcm)	0	C-5 methylation of cytosine; DNA (cytosine-5-)-methyltransferase activity; DNA binding; DNA methylation; DNA restriction-modification system	GO:0090116; GO:0003886; GO:0003677; GO:0006306; GO:0009307	C-5 methylation of cytosine; DNA (cytosine-5-)-methyltransferase activity; DNA methylation; DNA restriction-modification system	DNA (cytosine-5-)-methyltransferase activity; DNA binding	0
dcrB	-0.0762348	Detected	0.0762348	Detected	0	2.1896	Detected	2.13718	Detected	2.16339	0.00138569	32.9325	38.025	231.96	261.849	dcrB	TTGAGCTGAAAGGTCACAAAATGCAGCAGTTAGACAGTATTATCTCCGCGAAAGGCCAGA	periplasmic protein	dcrB	P0AEE1	DCRB_ECOLI	Protein DcrB	dcrB yhhR b3472 JW5682	0	0	yhhR	0	dcrB	dcrB	P0AEE1	DCRB_ECOLI	Protein DcrB	0	periplasmic space	GO:0042597	0	0	periplasmic space
dcuA	-0.133816	Detected	0.133816	Detected	0	1.57547	Detected	1.78493	Detected	1.6802	0.0100738	268.993	336.398	1288.23	1743.67	dcuA	TATCTATGCAATCATCAACAGCCCAAGCATGGGTCTGGTTGAAAAACCGCTGATGAACAC	C4-dicarboxylate antiporter	dcuA	P0ABN5	DCUA_ECOLI	Anaerobic C4-dicarboxylate transporter DcuA	dcuA genA b4138 JW5735	0	0	genA	C4-dicarboxylate transmembrane transporter activity; C4-dicarboxylate transport	dcuA	dcuA	P0ABN5	DCUA_ECOLI	Anaerobic C4-dicarboxylate transporter DcuA	0	C4-dicarboxylate transmembrane transporter activity; C4-dicarboxylate transport; integral component of membrane; plasma membrane	GO:0015556; GO:0015740; GO:0016021; GO:0005886	C4-dicarboxylate transmembrane transporter activity; C4-dicarboxylate transport	C4-dicarboxylate transmembrane transporter activity	integral component of membrane; plasma membrane
dcuB	0.0569851	Detected	-0.0569851	Detected	0	0.797799	Detected	0.845542	Detected	0.821671	0.00560634	52.6329	50.5237	128.816	155.869	dcuB	AAAGAGTATCCGTGGGCCTATGCCATTGTTCTGCTGCTGGTTTCCAAGTTTGTAAACTCT	C4-dicarboxylate antiporter	dcuB	P0ABN9	DCUB_ECOLI	Anaerobic C4-dicarboxylate transporter DcuB	dcuB genF b4123 JW4084	0	0	genF	C4-dicarboxylate transmembrane transporter activity; C4-dicarboxylate transport; symporter activity; transmembrane transport	dcuB	dcuB	P0ABN9	DCUB_ECOLI	Anaerobic C4-dicarboxylate transporter DcuB	0	C4-dicarboxylate transmembrane transporter activity; C4-dicarboxylate transport; integral component of membrane; plasma membrane; symporter activity; transmembrane transport	GO:0015556; GO:0015740; GO:0016021; GO:0005886; GO:0015293; GO:0055085	C4-dicarboxylate transmembrane transporter activity; C4-dicarboxylate transport; symporter activity; transmembrane transport	C4-dicarboxylate transmembrane transporter activity; symporter activity	integral component of membrane; plasma membrane
dcuC	-0.0257247	Detected	0.0257247	Detected	0	1.29504	Detected	1.40476	Detected	1.3499	0.00200875	177.503	191.091	649.381	820.254	dcuC	ATGCTGATTGCCTCCATTCTGGAGTTCCTCCGCAGCTTTAATACCCAGAAAGTTTTCTCT	anaerobic C4-dicarboxylate transport	dcuC	P0ABP3	DCUC_ECOLI	Anaerobic C4-dicarboxylate transporter DcuC	dcuC b0621 JW0613/JW0616	0	0	0	C4-dicarboxylate transmembrane transporter activity; C4-dicarboxylate transport	dcuC	dcuC	P0ABP3	DCUC_ECOLI	Anaerobic C4-dicarboxylate transporter DcuC	0	C4-dicarboxylate transmembrane transporter activity; C4-dicarboxylate transport; integral component of membrane; plasma membrane	GO:0015556; GO:0015740; GO:0016021; GO:0005886	C4-dicarboxylate transmembrane transporter activity; C4-dicarboxylate transport	C4-dicarboxylate transmembrane transporter activity	integral component of membrane; plasma membrane
deaD	-0.00268221	Detected	0.00268221	Detected	0	1.99854	Detected	2.10965	Detected	2.05409	0.00073245	46.7006	48.6949	273.813	346.196	deaD	TACATTGGTAACATCAAGCTGTTTGCTTCTCACTCCACCATCGAACTGCCGAAAGGTATG	ATP-dependent RNA helicase	deaD	P0A9P6	DEAD_ECOLI	ATP-dependent RNA helicase DeaD (EC 3.6.4.13) (Cold-shock DEAD box protein A) (Translation factor W2)	deaD csdA mssB rhlD b3162 JW5531	3.6.4.13	0	csdA mssB rhlD	ATP catabolic process; ATP-dependent RNA helicase activity; cellular response to cold; mRNA stabilization; ribosomal large subunit assembly; RNA catabolic process; RNA helicase activity	deaD	deaD	P0A9P6	DEAD_ECOLI	ATP-dependent RNA helicase DeaD (EC 3.6.4.13) (Cold-shock DEAD box protein A) (Translation factor W2)	0	ATP binding; ATP catabolic process; ATP-dependent RNA helicase activity; cellular response to cold; cytoplasm; mRNA stabilization; positive regulation of translation; ribosomal large subunit assembly; RNA catabolic process; RNA helicase activity; RNA strand annealing activity	GO:0005524; GO:0006200; GO:0004004; GO:0006401; GO:0003724; GO:0033592; GO:0070417; GO:0005737; GO:0048255; GO:0045727; GO:0000027	ATP catabolic process; ATP-dependent RNA helicase activity; cellular response to cold; mRNA stabilization; positive regulation of translation; ribosomal large subunit assembly; RNA catabolic process; RNA helicase activity	ATP binding; ATP-dependent RNA helicase activity; RNA helicase activity; RNA strand annealing activity	cytoplasm
dedA	-0.0375805	Detected	0.0375805	Detected	0	1.51994	Detected	1.55978	Detected	1.53986	0.000762052	357.387	391.12	1540.65	1854.02	dedA	TCGTCGGGATTATTGTGGTTTCTATTTTGCCGGGCGTCATCGAAATAATCCGTCACAAAC	conserved inner membrane protein	dedA	P0ABP6	DEDA_ECOLI	Protein DedA (Protein DSG-1)	dedA b2317 JW2314	0	0	0	0	dedA	dedA	P0ABP6	DEDA_ECOLI	Protein DedA (Protein DSG-1)	0	integral component of membrane; plasma membrane	GO:0016021; GO:0005886	0	0	integral component of membrane; plasma membrane
dedD	-0.139875	Detected	0.139875	Detected	0	1.32282	Detected	1.41781	Detected	1.37032	0.0114219	30.3247	38.2434	122.41	153.049	dedD	ATGCCTCGAAAGATAAGCTGAAAGGTTCGCTGGGTGAGTTGAAGCAACTTTCTGGCTTAA	conserved protein	dedD	P09549	DEDD_ECOLI	Protein DedD	dedD b2314 JW5378	0	0	0	cytokinetic process	dedD	dedD	P09549	DEDD_ECOLI	Protein DedD	0	cell division site; cell septum; cytokinetic process; peptidoglycan binding	GO:0032153; GO:0030428; GO:0032506; GO:0042834	cytokinetic process	peptidoglycan binding	cell division site; cell septum
deoA	-0.0456481	Detected	0.0456481	Detected	0	1.4358	Detected	1.51553	Detected	1.47566	0.00168259	1914.91	2119.23	7830.91	9688.01	deoA	TGACACCATCGATTACAGCGTCGGCTTTACTGATATGGCGCGTCTGGGCGACCAGGTAGA	thymidine phosphorylase	deoA	P07650	TYPH_ECOLI	Thymidine phosphorylase (EC 2.4.2.4) (TdRPase)	deoA tpp ttg b4382 JW4345	2.4.2.4	PATHWAY: Pyrimidine metabolism; dTMP biosynthesis via salvage pathway; dTMP from thymine: step 1/2.	tpp ttg	cellular response to DNA damage stimulus; phosphorylase activity; pyrimidine nucleobase metabolic process; pyrimidine nucleoside metabolic process; pyrimidine-nucleoside phosphorylase activity; thymidine phosphorylase activity	deoA	deoA	P07650	TYPH_ECOLI	Thymidine phosphorylase (EC 2.4.2.4) (TdRPase)	PATHWAY: Pyrimidine metabolism; dTMP biosynthesis via salvage pathway; dTMP from thymine: step 1/2.	cellular response to DNA damage stimulus; membrane; phosphorylase activity; pyrimidine nucleobase metabolic process; pyrimidine nucleoside metabolic process; pyrimidine-nucleoside phosphorylase activity; thymidine phosphorylase activity	GO:0006974; GO:0016020; GO:0004645; GO:0006206; GO:0006213; GO:0016154; GO:0009032	cellular response to DNA damage stimulus; phosphorylase activity; pyrimidine nucleobase metabolic process; pyrimidine nucleoside metabolic process; pyrimidine-nucleoside phosphorylase activity; thymidine phosphorylase activity	phosphorylase activity; pyrimidine-nucleoside phosphorylase activity; thymidine phosphorylase activity	membrane
deoB	-0.0705385	Detected	0.0705385	Detected	0	1.56419	Detected	1.72457	Detected	1.64438	0.00419176	743.585	851.815	3381.71	4424.2	deoB	CAGACTCTGGCAAAATATTTTGGTACTTCTGATATGGAATATGGCAAAGCCATGTTCTGA	phosphopentomutase	deoB	P0A6K6	DEOB_ECOLI	Phosphopentomutase (EC 5.4.2.7) (Phosphodeoxyribomutase)	deoB drm thyR b4383 JW4346	5.4.2.7	PATHWAY: Metabolic intermediate biosynthesis; 5-phospho-alpha-D-ribose 1-diphosphate biosynthesis; 5-phospho-alpha-D-ribose 1-diphosphate from D-ribose 5-phosphate (route II): step 1/3.	drm thyR	5-phosphoribose 1-diphosphate biosynthetic process; cellular metabolic compound salvage; cellular response to DNA damage stimulus; deoxyribonucleotide catabolic process; phosphopentomutase activity	deoB	deoB	P0A6K6	DEOB_ECOLI	Phosphopentomutase (EC 5.4.2.7) (Phosphodeoxyribomutase)	PATHWAY: Metabolic intermediate biosynthesis; 5-phospho-alpha-D-ribose 1-diphosphate biosynthesis; 5-phospho-alpha-D-ribose 1-diphosphate from D-ribose 5-phosphate (route II): step 1/3.	5-phosphoribose 1-diphosphate biosynthetic process; cellular metabolic compound salvage; cellular response to DNA damage stimulus; cytoplasm; deoxyribonucleotide catabolic process; magnesium ion binding; manganese ion binding; phosphopentomutase activity	GO:0006015; GO:0043094; GO:0006974; GO:0005737; GO:0009264; GO:0000287; GO:0030145; GO:0008973	5-phosphoribose 1-diphosphate biosynthetic process; cellular metabolic compound salvage; cellular response to DNA damage stimulus; deoxyribonucleotide catabolic process; phosphopentomutase activity	magnesium ion binding; manganese ion binding; phosphopentomutase activity	cytoplasm
deoC	-0.0537243	Detected	0.0537243	Detected	0	1.64872	Detected	1.75027	Detected	1.6995	0.00188664	734.693	822.238	3501.84	4398.31	deoC	ATCCGTGATATGGGCGTAGAAAAAACCGTTGGTTTCAAACCGGCGGGCGGCGTGCGTACT	2-deoxyribose-5-phosphate aldolase, NAD(P)-linked	deoC	P0A6L0	DEOC_ECOLI	Deoxyribose-phosphate aldolase (DERA) (EC 4.1.2.4) (2-deoxy-D-ribose 5-phosphate aldolase) (Phosphodeoxyriboaldolase) (Deoxyriboaldolase)	deoC dra thyR b4381 JW4344	4.1.2.4	PATHWAY: Carbohydrate degradation; 2-deoxy-D-ribose 1-phosphate degradation; D-glyceraldehyde 3-phosphate and acetaldehyde from 2-deoxy-alpha-D-ribose 1-phosphate: step 2/2.	dra thyR	carbohydrate catabolic process; cellular response to DNA damage stimulus; deoxyribonucleotide catabolic process; deoxyribose-phosphate aldolase activity; deoxyribose phosphate catabolic process; lyase activity; nucleobase-containing small molecule interconversion	deoC	deoC	P0A6L0	DEOC_ECOLI	Deoxyribose-phosphate aldolase (DERA) (EC 4.1.2.4) (2-deoxy-D-ribose 5-phosphate aldolase) (Phosphodeoxyriboaldolase) (Deoxyriboaldolase)	PATHWAY: Carbohydrate degradation; 2-deoxy-D-ribose 1-phosphate degradation; D-glyceraldehyde 3-phosphate and acetaldehyde from 2-deoxy-alpha-D-ribose 1-phosphate: step 2/2.	carbohydrate catabolic process; cellular response to DNA damage stimulus; cytosol; deoxyribonucleotide catabolic process; deoxyribose-phosphate aldolase activity; deoxyribose phosphate catabolic process; lyase activity; membrane; nucleobase-containing small molecule interconversion	GO:0016052; GO:0006974; GO:0005829; GO:0009264; GO:0046386; GO:0004139; GO:0016829; GO:0016020; GO:0015949	carbohydrate catabolic process; cellular response to DNA damage stimulus; deoxyribonucleotide catabolic process; deoxyribose-phosphate aldolase activity; deoxyribose phosphate catabolic process; lyase activity; nucleobase-containing small molecule interconversion	deoxyribose-phosphate aldolase activity; lyase activity	cytosol; membrane
deoD	-0.0511436	Detected	0.0511436	Detected	0	1.81674	Detected	1.84333	Detected	1.83004	0.000832754	276.435	308.269	1477.7	1762.02	deoD	TATATTGCTGAAACTTTCCTTGAAGATGCCCGTGAAGTGAACAACGTTCGCGGTATGCTG	purine-nucleoside phosphorylase	deoD	P0ABP8	DEOD_ECOLI	Purine nucleoside phosphorylase DeoD-type (PNP) (EC 2.4.2.1) (Inosine phosphorylase)	deoD pup b4384 JW4347	2.4.2.1	0	pup	cellular response to DNA damage stimulus; purine nucleoside catabolic process; purine nucleoside interconversion; purine-nucleoside phosphorylase activity	deoD	deoD	P0ABP8	DEOD_ECOLI	Purine nucleoside phosphorylase DeoD-type (PNP) (EC 2.4.2.1) (Inosine phosphorylase)	0	cellular response to DNA damage stimulus; cytosol; identical protein binding; membrane; purine nucleoside catabolic process; purine nucleoside interconversion; purine-nucleoside phosphorylase activity	GO:0006974; GO:0005829; GO:0042802; GO:0016020; GO:0006152; GO:0019686; GO:0004731	cellular response to DNA damage stimulus; purine nucleoside catabolic process; purine nucleoside interconversion; purine-nucleoside phosphorylase activity	identical protein binding; purine-nucleoside phosphorylase activity	cytosol; membrane
der	-0.0387745	Detected	0.0387745	Detected	0	1.30768	Detected	1.41657	Detected	1.36212	0.00239929	83.515	91.5494	311.023	392.636	der	ATCGCCGATTCGTATTCAGTTCAAAGAAGGGGAAAACCCGTATGCGAATAAGCGTAACAC	predicted GTP-binding protein	der	P0A6P5	DER_ECOLI	GTPase Der (Double era-like domain protein) (GTP-binding protein EngA)	der engA yfgK b2511 JW5403	0	0	engA yfgK	GTPase activity; GTP catabolic process; ribosomal large subunit assembly	der	der	P0A6P5	DER_ECOLI	GTPase Der (Double era-like domain protein) (GTP-binding protein EngA)	0	cytosol; GTPase activating protein binding; GTPase activity; GTP binding; GTP catabolic process; ribosomal large subunit assembly; ribosome binding	GO:0005525; GO:0006184; GO:0032794; GO:0003924; GO:0005829; GO:0000027; GO:0043022	GTPase activity; GTP catabolic process; ribosomal large subunit assembly	GTPase activating protein binding; GTPase activity; GTP binding; ribosome binding	cytosol
dgoA	-0.0303845	Detected	0.0303845	Detected	0	2.14436	Detected	2.08419	Detected	2.11427	0.000408787	43.1	46.7	285	320	dgoA	TGATGCGTACGGCGACAAGGCGTTGATTGGCGCAGGTACGGTACTGAAACCTGAACAGGT	2-oxo-3-deoxygalactonate 6-phosphate aldolase	dgoA	Q6BF16	DGOA_ECOLI	2-dehydro-3-deoxy-6-phosphogalactonate aldolase (EC 4.1.2.21) (2-oxo-3-deoxygalactonate 6-phosphate aldolase) (6-phospho-2-dehydro-3-deoxygalactonate aldolase) (6-phospho-2-keto-3-deoxygalactonate aldolase) (KDPGal)	dgoA yidU b4477 JW5628	4.1.2.21	PATHWAY: Carbohydrate acid metabolism; D-galactonate degradation; D-glyceraldehyde 3-phosphate and pyruvate from D-galactonate: step 3/3.	yidU	2-dehydro-3-deoxy-6-phosphogalactonate aldolase activity; D-galactonate catabolic process	dgoA	dgoA	Q6BF16	DGOA_ECOLI	2-dehydro-3-deoxy-6-phosphogalactonate aldolase (EC 4.1.2.21) (2-oxo-3-deoxygalactonate 6-phosphate aldolase) (6-phospho-2-dehydro-3-deoxygalactonate aldolase) (6-phospho-2-keto-3-deoxygalactonate aldolase) (KDPGal)	PATHWAY: Carbohydrate acid metabolism; D-galactonate degradation; D-glyceraldehyde 3-phosphate and pyruvate from D-galactonate: step 3/3.	2-dehydro-3-deoxy-6-phosphogalactonate aldolase activity; D-galactonate catabolic process	GO:0008674; GO:0034194	2-dehydro-3-deoxy-6-phosphogalactonate aldolase activity; D-galactonate catabolic process	2-dehydro-3-deoxy-6-phosphogalactonate aldolase activity	0
dgoK	0.0167933	Detected	-0.0167933	Detected	0	1.50465	Detected	1.749	Detected	1.62682	0.00569736	7.94321	8.0618	32.628	45.2444	dgoK	ATCATTTACTGTTAAATCACTCATTGATTGGCGCAGGTTTGCCGCCGCAGGAAAACTCTG	2-oxo-3-deoxygalactonate kinase	dgoK	P31459	DGOK_ECOLI	2-dehydro-3-deoxygalactonokinase (EC 2.7.1.58) (2-keto-3-deoxy-galactonokinase) (2-oxo-3-deoxygalactonate kinase)	dgoK yidV b3693 JW3670	2.7.1.58	PATHWAY: Carbohydrate acid metabolism; D-galactonate degradation; D-glyceraldehyde 3-phosphate and pyruvate from D-galactonate: step 2/3.	yidV	2-dehydro-3-deoxygalactonokinase activity; carbohydrate phosphorylation; D-galactonate catabolic process	dgoK	dgoK	P31459	DGOK_ECOLI	2-dehydro-3-deoxygalactonokinase (EC 2.7.1.58) (2-keto-3-deoxy-galactonokinase) (2-oxo-3-deoxygalactonate kinase)	PATHWAY: Carbohydrate acid metabolism; D-galactonate degradation; D-glyceraldehyde 3-phosphate and pyruvate from D-galactonate: step 2/3.	2-dehydro-3-deoxygalactonokinase activity; ATP binding; carbohydrate phosphorylation; D-galactonate catabolic process	GO:0008671; GO:0005524; GO:0034194; GO:0046835	2-dehydro-3-deoxygalactonokinase activity; carbohydrate phosphorylation; D-galactonate catabolic process	2-dehydro-3-deoxygalactonokinase activity; ATP binding	0
dgoR	0.136166	Detected	-0.136166	Detected	0	2.09249	Detected	2.17256	Detected	2.13253	0.00440031	9.57272	8.23383	54.4066	67.3249	dgoR	ATAAAACCGATCGCATTGTCATTACGCTGGGTAAACAGATCGTTCACGGCAAATACGTGC	predicted DNA-binding transcriptional regulator	dgoR	P31460	DGOR_ECOLI	Galactonate operon transcriptional repressor	dgoR yidW b4479 JW5627	0	0	yidW	sequence-specific DNA binding transcription factor activity; transcription, DNA-templated	dgoR	dgoR	P31460	DGOR_ECOLI	Galactonate operon transcriptional repressor	0	DNA binding; sequence-specific DNA binding transcription factor activity; transcription, DNA-templated	GO:0003677; GO:0003700; GO:0006351	sequence-specific DNA binding transcription factor activity; transcription, DNA-templated	DNA binding; sequence-specific DNA binding transcription factor activity	0
dgsA	-0.0576706	Detected	0.0576706	Detected	0	1.12741	Detected	1.18135	Detected	1.15438	0.00302793	161.993	182.29	539.441	655.544	dgsA	AATCAATCCATGAGCTCGATGTTACATGGACAACCGTTAACCGTGGACTCATTGTGTCAG	DNA-binding transcriptional repressor	#N/A	#N/A	#N/A	#N/A	#N/A	#N/A	#N/A	#N/A	#N/A	dgsA	#N/A	#N/A	#N/A	#N/A	#N/A	#N/A	#N/A	#N/A	#N/A	#N/A
dhaK	0.106138	Detected	-0.106138	Detected	0	0.752097	Detected	0.899007	Detected	0.825552	0.0235845	30.3727	27.2351	69.6051	90.2161	dhaK	TGGATATGACCGGTTTCTCAATCACCTTACTGAAAGTTGATGACGAAACGCTGGCACTCT	dihydroxyacetone kinase, N-terminal domain	dhaK	P76015	DHAK_ECOLI	PTS-dependent dihydroxyacetone kinase, dihydroxyacetone-binding subunit DhaK (EC 2.7.-.-)	dhaK ycgT b1200 JW5187	2.7.-.-	PATHWAY: Polyol metabolism; glycerol degradation.	ycgT	cellular response to DNA damage stimulus; glycerol catabolic process; glycerone kinase activity; ketone catabolic process; monosaccharide catabolic process; phosphoenolpyruvate-glycerone phosphotransferase activity	dhaK	dhaK	P76015	DHAK_ECOLI	PTS-dependent dihydroxyacetone kinase, dihydroxyacetone-binding subunit DhaK (EC 2.7.-.-)	PATHWAY: Polyol metabolism; glycerol degradation.	cellular response to DNA damage stimulus; cytosol; glycerol catabolic process; glycerone kinase activity; ketone catabolic process; monosaccharide catabolic process; phosphoenolpyruvate-glycerone phosphotransferase activity	GO:0006974; GO:0005829; GO:0019563; GO:0004371; GO:0042182; GO:0046365; GO:0047324	cellular response to DNA damage stimulus; glycerol catabolic process; glycerone kinase activity; ketone catabolic process; monosaccharide catabolic process; phosphoenolpyruvate-glycerone phosphotransferase activity	glycerone kinase activity; phosphoenolpyruvate-glycerone phosphotransferase activity	cytosol
diaA	-0.0751641	Detected	0.0751641	Detected	0	1.42988	Detected	1.52878	Detected	1.47933	0.00367867	136.615	157.506	567.891	711.962	diaA	TTGTCTTAACGGCGATTGCCAACGATCGCTTACATGATGAAGTGTATGCAAAACAGGTGC	DnaA initiator-associating factor for replication initiation	diaA	P66817	DIAA_ECOLI	DnaA initiator-associating protein DiaA	diaA yraO b3149 JW3118	0	0	yraO	carbohydrate metabolic process; DNA replication; positive regulation of DNA-dependent DNA replication initiation	diaA	diaA	P66817	DIAA_ECOLI	DnaA initiator-associating protein DiaA	0	carbohydrate binding; carbohydrate metabolic process; DNA replication; identical protein binding; positive regulation of DNA-dependent DNA replication initiation	GO:0006260; GO:0030246; GO:0005975; GO:0042802; GO:0032298	carbohydrate metabolic process; DNA replication; positive regulation of DNA-dependent DNA replication initiation	carbohydrate binding; identical protein binding	0
djlB	1.06453	Detected	-1.06453	Compromised	0	0.912133	Detected	0.897578	Detected	0.904855	0.484855	8.12	1.92837	10.7	12.4	djlB	GGCCAGGCTGTCTGGGCATCATTAAAATTATTTTCTATATTTTTATCTTTGCTGGTTTGA	predicted chaperone	djlB	P77381	DJLB_ECOLI	Uncharacterized J domain-containing protein DjlB	djlB ybeS b0646 JW0641	0	0	ybeS	0	djlB	djlB	P77381	DJLB_ECOLI	Uncharacterized J domain-containing protein DjlB	0	0	0	0	0	0
dksA	-0.0643568	Detected	0.0643568	Detected	0	0.845399	Detected	0.99483	Detected	0.920114	0.0112918	340.999	387.298	938.254	1218.21	dksA	GAAAAAAGTGGAAGACGAAGATTTCGGCTACTGCGAATCCTGCGGTGTTGAAATTGGTAT	DNA-binding transcriptional regulator of rRNA transcription, DnaK suppressor protein	dksA	P0ABS1	DKSA_ECOLI	RNA polymerase-binding transcription factor DksA (DnaK suppressor protein)	dksA b0145 JW0141	0	0	0	regulation of gene expression	dksA	dksA	P0ABS1	DKSA_ECOLI	RNA polymerase-binding transcription factor DksA (DnaK suppressor protein)	0	cytoplasm; regulation of gene expression; zinc ion binding	GO:0005737; GO:0010468; GO:0008270	regulation of gene expression	zinc ion binding	cytoplasm
dmsA	-0.0341797	Detected	0.0341797	Detected	0	1.2619	Detected	1.35586	Detected	1.30888	0.00196444	74.0909	80.7029	266.457	332.913	dmsA	TATGACCCGGATGCAAAACGTGTCGATAAGGGTGGTTGTATTAACGTACTGACCACTCAA	dimethyl sulfoxide reductase, anaerobic, subunit A	dmsA	P18775	DMSA_ECOLI	Dimethyl sulfoxide reductase DmsA (DMSO reductase) (DMSOR) (Me2SO reductase) (EC 1.8.5.3)	dmsA b0894 JW5118	1.8.5.3	0	0	anaerobic respiration; dimethyl sulfoxide reductase activity; oxidoreductase activity	dmsA	dmsA	P18775	DMSA_ECOLI	Dimethyl sulfoxide reductase DmsA (DMSO reductase) (DMSOR) (Me2SO reductase) (EC 1.8.5.3)	0	4 iron, 4 sulfur cluster binding; anaerobic respiration; dimethyl sulfoxide reductase activity; dimethyl sulfoxide reductase complex; electron carrier activity; iron ion binding; membrane; molybdenum ion binding; oxidoreductase activity; plasma membrane	GO:0051539; GO:0009061; GO:0009389; GO:0009390; GO:0009055; GO:0005506; GO:0016020; GO:0030151; GO:0016491; GO:0005886	anaerobic respiration; dimethyl sulfoxide reductase activity; oxidoreductase activity	4 iron, 4 sulfur cluster binding; dimethyl sulfoxide reductase activity; electron carrier activity; iron ion binding; molybdenum ion binding; oxidoreductase activity	dimethyl sulfoxide reductase complex; membrane; plasma membrane
dmsB	-0.0152612	Detected	0.0152612	Detected	0	1.44123	Detected	1.53682	Detected	1.48903	0.00113332	207.492	220.159	833.978	1043.15	dmsB	AATGCGATGGTTGTTATGACCGTGTTGCGGAGGGTAAAAAGCCGATCTGTGTTGAATCTT	dimethyl sulfoxide reductase, anaerobic, subunit B	dmsB	P18776	DMSB_ECOLI	Anaerobic dimethyl sulfoxide reductase chain B (DMSO reductase iron-sulfur subunit)	dmsB b0895 JW0878	0	0	0	anaerobic respiration	dmsB	dmsB	P18776	DMSB_ECOLI	Anaerobic dimethyl sulfoxide reductase chain B (DMSO reductase iron-sulfur subunit)	0	4 iron, 4 sulfur cluster binding; anaerobic respiration; dimethyl sulfoxide reductase complex; iron ion binding	GO:0051539; GO:0009061; GO:0009390; GO:0005506	anaerobic respiration	4 iron, 4 sulfur cluster binding; iron ion binding	dimethyl sulfoxide reductase complex
dmsC	0.10175	Detected	-0.10175	Detected	0	0.916865	Detected	0.992063	Detected	0.954464	0.0126713	16.8857	15.2337	43.5109	53.6604	dmsC	ATTCATTCTGCTTCTGGCAGGGGAATTAATCGGTCGCGGCGTATTCTATGGTTTGCATAT	dimethyl sulfoxide reductase, anaerobic, subunit C	dmsC	P18777	DMSC_ECOLI	Anaerobic dimethyl sulfoxide reductase chain C (DMSO reductase anchor subunit)	dmsC b0896 JW0879	0	0	0	anaerobic electron transport chain; anaerobic respiration; oxidoreductase activity	dmsC	dmsC	P18777	DMSC_ECOLI	Anaerobic dimethyl sulfoxide reductase chain C (DMSO reductase anchor subunit)	0	anaerobic electron transport chain; anaerobic respiration; dimethyl sulfoxide reductase complex; integral component of membrane; oxidoreductase activity; plasma membrane	GO:0019645; GO:0009061; GO:0009390; GO:0016021; GO:0016491; GO:0005886	anaerobic electron transport chain; anaerobic respiration; oxidoreductase activity	oxidoreductase activity	dimethyl sulfoxide reductase complex; integral component of membrane; plasma membrane
dmsD	-0.0480874	Detected	0.0480874	Detected	0	0.778776	Detected	0.874731	Detected	0.826754	0.00668307	68.4142	75.9703	177.73	222.365	dmsD	AATGAAGCAAAACGAACCGGAAGATCATTTTGGTTCACTGCTGTTGATGGCTGCGTGGTT	twin-argninine leader-binding protein for DmsA and TorA	dmsD	P69853	DMSD_ECOLI	Tat proofreading chaperone DmsD (DMSO reductase maturation protein) (Twin-arginine leader-binding protein DmsD)	dmsD ynfI b1591 JW5262	0	0	ynfI	chaperone-mediated protein folding	dmsD	dmsD	P69853	DMSD_ECOLI	Tat proofreading chaperone DmsD (DMSO reductase maturation protein) (Twin-arginine leader-binding protein DmsD)	0	chaperone-mediated protein folding; cytoplasm; extrinsic component of cytoplasmic side of plasma membrane; signal sequence binding	GO:0061077; GO:0005737; GO:0031234; GO:0005048	chaperone-mediated protein folding	signal sequence binding	cytoplasm; extrinsic component of cytoplasmic side of plasma membrane
dnaJ	-0.0104675	Detected	0.0104675	Detected	0	2.0702	Detected	2.0858	Detected	2.078	3.94614e-05	223.022	235.069	1381.63	1634.96	dnaJ	AAGTGCCTGGCGAAACCCAGACCGGTAAGCTATTCCGTATGCGCGGTAAAGGCGTCAAGT	chaperone Hsp40, co-chaperone with DnaK	dnaJ	P08622	DNAJ_ECOLI	Chaperone protein DnaJ (HSP40) (Heat shock protein J)	dnaJ groP b0015 JW0014	0	0	groP	DNA replication; protein disulfide isomerase activity; protein folding; protein refolding; protein unfolding; response to heat	dnaJ	dnaJ	P08622	DNAJ_ECOLI	Chaperone protein DnaJ (HSP40) (Heat shock protein J)	0	ATP binding; cytoplasm; DNA replication; membrane; protein disulfide isomerase activity; protein folding; protein refolding; protein unfolding; response to heat; unfolded protein binding; zinc ion binding	GO:0005524; GO:0006260; GO:0005737; GO:0016020; GO:0003756; GO:0006457; GO:0042026; GO:0043335; GO:0009408; GO:0051082; GO:0008270	DNA replication; protein disulfide isomerase activity; protein folding; protein refolding; protein unfolding; response to heat	ATP binding; protein disulfide isomerase activity; unfolded protein binding; zinc ion binding	cytoplasm; membrane
dnaK	-0.0306692	Detected	0.0306692	Detected	0	0.979127	Detected	1.08744	Detected	1.03328	0.00360852	6437.21	6977.64	18983.7	23955.5	dnaK	ATCAAGGCTTCTTCTGGTCTGAACGAAGATGAAATCCAGAAAATGGTACGCGACGCAGAA	chaperone Hsp70, co-chaperone with DnaJ	dnaK	P0A6Y8	DNAK_ECOLI	Chaperone protein DnaK (HSP70) (Heat shock 70 kDa protein) (Heat shock protein 70)	dnaK groP grpF seg b0014 JW0013	0	0	groP grpF seg	cellular response to unfolded protein; chaperone cofactor-dependent protein refolding; chaperone mediated protein folding requiring cofactor; DNA replication; protein binding involved in protein folding; protein complex assembly; protein complex disassembly; protein unfolding; response to heat	dnaK	dnaK	P0A6Y8	DNAK_ECOLI	Chaperone protein DnaK (HSP70) (Heat shock 70 kDa protein) (Heat shock protein 70)	0	ADP binding; ATP binding; cellular response to unfolded protein; chaperone cofactor-dependent protein refolding; chaperone mediated protein folding requiring cofactor; cytoplasm; DNA replication; membrane; plasma membrane; protein binding involved in protein folding; protein complex assembly; protein complex disassembly; protein unfolding; response to heat; unfolded protein binding; zinc ion bind…	GO:0043531; GO:0005524; GO:0006260; GO:0034620; GO:0070389; GO:0051085; GO:0005737; GO:0016020; GO:0005886; GO:0044183; GO:0006461; GO:0043241; GO:0043335; GO:0009408; GO:0051082; GO:0008270	cellular response to unfolded protein; chaperone cofactor-dependent protein refolding; chaperone mediated protein folding requiring cofactor; DNA replication; protein binding involved in protein folding; protein complex assembly; protein complex disassembly; protein unfolding; response to heat	ADP binding; ATP binding; protein binding involved in protein folding; unfolded protein binding; zinc ion binding	cytoplasm; membrane; plasma membrane
dsbC	-0.0444176	Detected	0.0444176	Detected	0	0.948497	Detected	0.930471	Detected	0.939484	0.00231922	111.47	123.154	324.908	375.623	dsbC	CCGCCGAAAGAGATGAAAGAATTCCTCGACGAACACCAAAAAATGACCAGCGGTAAATAA	protein disulfide isomerase II	dsbC	P0AEG6	DSBC_ECOLI	Thiol:disulfide interchange protein DsbC	dsbC xprA b2893 JW2861	0	0	xprA	cell redox homeostasis; oxidation-reduction process; protein disulfide isomerase activity; protein disulfide oxidoreductase activity; protein folding	dsbC	dsbC	P0AEG6	DSBC_ECOLI	Thiol:disulfide interchange protein DsbC	0	cell redox homeostasis; outer membrane-bounded periplasmic space; oxidation-reduction process; periplasmic space; protein disulfide isomerase activity; protein disulfide oxidoreductase activity; protein folding	GO:0045454; GO:0030288; GO:0055114; GO:0042597; GO:0003756; GO:0015035; GO:0006457	cell redox homeostasis; oxidation-reduction process; protein disulfide isomerase activity; protein disulfide oxidoreductase activity; protein folding	protein disulfide isomerase activity; protein disulfide oxidoreductase activity	outer membrane-bounded periplasmic space; periplasmic space
dsdC	0.0483594	Detected	-0.0483596	Detected	-1.19209e-07	1.03631	Detected	1.04218	Detected	1.03925	0.00216625	9.90361	9.6211	28.7675	33.8133	dsdC	ATTATGCGGTTAATTTGCCGACATCTTCTGGAATTGGCTTTGATCGTTCTGATTTAGCTG	DNA-binding transcriptional dual regulator	dsdC	P46068	DSDC_ECOLI	HTH-type transcriptional regulator DsdC (D-serine deaminase activator)	dsdC b2364 JW2361	0	0	0	sequence-specific DNA binding transcription factor activity; transcription, DNA-templated	dsdC	dsdC	P46068	DSDC_ECOLI	HTH-type transcriptional regulator DsdC (D-serine deaminase activator)	0	DNA binding; sequence-specific DNA binding transcription factor activity; transcription, DNA-templated	GO:0003677; GO:0003700; GO:0006351	sequence-specific DNA binding transcription factor activity; transcription, DNA-templated	DNA binding; sequence-specific DNA binding transcription factor activity	0
dtd	-0.1122	Detected	0.1122	Detected	0	1.16311	Detected	1.24305	Detected	1.20308	0.00965946	59.0695	71.6903	209.399	259.095	dtd	GACTATTTCGTCGAACGCTGCCGTCAGCAAGAGATGAACACGCAAACAGGACGCTTCGCT	D-tyr-tRNA(Tyr) deacylase	dtd	P0A6M4	DTD_ECOLI	D-tyrosyl-tRNA(Tyr) deacylase (EC 3.1.-.-)	dtd yihZ b3887 JW3858	3.1.-.-	0	yihZ	aminoacyl-tRNA editing activity; D-amino acid catabolic process; D-tyrosyl-tRNA(Tyr) deacylase activity; regulation of translational fidelity; tRNA metabolic process	dtd	dtd	P0A6M4	DTD_ECOLI	D-aminoacyl-tRNA deacylase (EC 3.1.1.96) (D-tyrosyl-tRNA(Tyr) deacylase)	0	aminoacyl-tRNA editing activity; cytoplasm; D-amino acid catabolic process; D-tyrosyl-tRNA(Tyr) deacylase activity; regulation of translational fidelity; response to heat; tRNA metabolic process	GO:0019478; GO:0051500; GO:0002161; GO:0005737; GO:0006450; GO:0009408; GO:0006399	aminoacyl-tRNA editing activity; D-amino acid catabolic process; D-tyrosyl-tRNA(Tyr) deacylase activity; regulation of translational fidelity; response to heat; tRNA metabolic process	aminoacyl-tRNA editing activity; D-tyrosyl-tRNA(Tyr) deacylase activity	cytoplasm
dusA	-0.0318325	Detected	0.0318325	Detected	0	0.793785	Detected	0.931486	Detected	0.862636	0.00764347	17.2354	18.7126	44.7364	57.6146	dusA	TTTCTCTGCGATTTCATCAATACCGTTTCCGGCAAAGGCGAGTGTGAGATGTTCATCATC	tRNA-dihydrouridine synthase A	dusA	P32695	DUSA_ECOLI	tRNA-dihydrouridine synthase A (EC 1.-.-.-)	dusA yjbN b4049 JW5950	1.-.-.-	0	yjbN	tRNA dihydrouridine synthase activity; tRNA dihydrouridine synthesis	dusA	dusA	P32695	DUSA_ECOLI	tRNA-dihydrouridine synthase A (EC 1.-.-.-)	0	flavin adenine dinucleotide binding; tRNA dihydrouridine synthase activity; tRNA dihydrouridine synthesis	GO:0050660; GO:0017150; GO:0002943	tRNA dihydrouridine synthase activity; tRNA dihydrouridine synthesis	flavin adenine dinucleotide binding; tRNA dihydrouridine synthase activity	0
dusC	0.0047791	Detected	-0.0047791	Detected	0	1.03301	Detected	0.889982	Detected	0.961495	0.00551079	16.5145	17.0426	49.3285	52.2952	dusC	TAAAATATAACGAACCGCGAATGCCGTGGCCGGAGGTGGTTGCTTTGCTGCAAAAATATA	tRNA-dihydrouridine synthase C	dusC	P33371	DUSC_ECOLI	tRNA-dihydrouridine synthase C (EC 1.-.-.-)	dusC yohI b2140 JW2128	1.-.-.-	0	yohI	tRNA dihydrouridine synthase activity; tRNA dihydrouridine synthesis	dusC	dusC	P33371	DUSC_ECOLI	tRNA-dihydrouridine synthase C (EC 1.-.-.-)	0	flavin adenine dinucleotide binding; tRNA dihydrouridine synthase activity; tRNA dihydrouridine synthesis	GO:0050660; GO:0017150; GO:0002943	tRNA dihydrouridine synthase activity; tRNA dihydrouridine synthesis	flavin adenine dinucleotide binding; tRNA dihydrouridine synthase activity	0
dxr	0.0526628	Detected	-0.0526628	Detected	0	0.814023	Detected	0.90334	Detected	0.858681	0.00640419	19.0869	18.4321	47.384	59.0117	dxr	GAAAAAATGGATATGCGCGAACCACAATGTGTGGACGATGTGTTATCTGTTGATGCGAAC	1-deoxy-D-xylulose 5-phosphate reductoisomerase	dxr	P45568	DXR_ECOLI	1-deoxy-D-xylulose 5-phosphate reductoisomerase (DXP reductoisomerase) (EC 1.1.1.267) (1-deoxyxylulose-5-phosphate reductoisomerase) (2-C-methyl-D-erythritol 4-phosphate synthase)	dxr ispC yaeM b0173 JW0168	1.1.1.267	PATHWAY: Isoprenoid biosynthesis; isopentenyl diphosphate biosynthesis via DXP pathway; isopentenyl diphosphate from 1-deoxy-D-xylulose 5-phosphate: step 1/6.	ispC yaeM	1-deoxy-D-xylulose-5-phosphate reductoisomerase activity; isopentenyl diphosphate biosynthetic process, methylerythritol 4-phosphate pathway; terpenoid biosynthetic process; ubiquinone biosynthetic process	dxr	dxr	P45568	DXR_ECOLI	1-deoxy-D-xylulose 5-phosphate reductoisomerase (DXP reductoisomerase) (EC 1.1.1.267) (1-deoxyxylulose-5-phosphate reductoisomerase) (2-C-methyl-D-erythritol 4-phosphate synthase)	PATHWAY: Isoprenoid biosynthesis; isopentenyl diphosphate biosynthesis via DXP pathway; isopentenyl diphosphate from 1-deoxy-D-xylulose 5-phosphate: step 1/6.	1-deoxy-D-xylulose-5-phosphate reductoisomerase activity; identical protein binding; isopentenyl diphosphate biosynthetic process, methylerythritol 4-phosphate pathway; manganese ion binding; metal ion binding; NADPH binding; terpenoid biosynthetic process; ubiquinone biosynthetic process	GO:0030604; GO:0070402; GO:0042802; GO:0019288; GO:0030145; GO:0046872; GO:0016114; GO:0006744	1-deoxy-D-xylulose-5-phosphate reductoisomerase activity; isopentenyl diphosphate biosynthetic process, methylerythritol 4-phosphate pathway; terpenoid biosynthetic process; ubiquinone biosynthetic process	1-deoxy-D-xylulose-5-phosphate reductoisomerase activity; identical protein binding; manganese ion binding; metal ion binding; NADPH binding	0
ebgR	0.183723	Detected	-0.183722	Detected	1.19209e-07	1.7046	Detected	1.67783	Detected	1.69122	0.0116568	19.7509	15.9046	83.0084	95.3855	ebgR	TATATCAACCAGGGCGTTAATCGTATTGGTTTTATTGGCGGTGAAGATGAGCCTGGCAAG	DNA-binding transcriptional repressor	ebgR	P06846	EBGR_ECOLI	HTH-type transcriptional regulator EbgR (Ebg operon repressor)	ebgR b3075 JW3046	0	0	0	negative regulation of transcription, DNA-templated; sequence-specific DNA binding transcription factor activity; transcription, DNA-templated	ebgR	ebgR	P06846	EBGR_ECOLI	HTH-type transcriptional regulator EbgR (Ebg operon repressor)	0	DNA binding; negative regulation of transcription, DNA-templated; sequence-specific DNA binding transcription factor activity; transcription, DNA-templated	GO:0003677; GO:0045892; GO:0003700; GO:0006351	negative regulation of transcription, DNA-templated; sequence-specific DNA binding transcription factor activity; transcription, DNA-templated	DNA binding; sequence-specific DNA binding transcription factor activity	0
eda	-0.102163	Detected	0.102163	Detected	0	1.23234	Detected	1.38627	Detected	1.30931	0.00940983	49.3021	59.0093	182.093	237.167	eda	TTTCTCCGGCTAACTACCGTGACTACCTGGCGCTGAAAAGCGTGCTGTGCATCGGTGGTT	multifunctional 2-keto-3-deoxygluconate 6-phosphate aldolase and 2-keto-4-hydroxyglutarate aldolase and oxaloacetate decarboxylase	eda	P0A955	ALKH_ECOLI	KHG/KDPG aldolase [Includes: 4-hydroxy-2-oxoglutarate aldolase (EC 4.1.3.16) (2-keto-4-hydroxyglutarate aldolase) (KHG-aldolase); 2-dehydro-3-deoxy-phosphogluconate aldolase (EC 4.1.2.14) (2-keto-3-deoxy-6-phosphogluconate aldolase) (KDPG-aldolase) (Phospho-2-dehydro-3-deoxygluconate aldolase) (Phospho-2-keto-3-deoxygluconate aldolase)]	eda hga kdgA b1850 JW1839	4.1.3.16; 4.1.2.14	PATHWAY: Carbohydrate acid metabolism; 2-dehydro-3-deoxy-D-gluconate degradation; D-glyceraldehyde 3-phosphate and pyruvate from 2-dehydro-3-deoxy-D-gluconate: step 2/2.; PATHWAY: Carbohydrate metabolism; glyoxylate and dicarboxylate metabolism.	hga kdgA	2-dehydro-3-deoxy-phosphogluconate aldolase activity; 4-hydroxy-2-oxoglutarate aldolase activity	eda	eda	P0A955	ALKH_ECOLI	KHG/KDPG aldolase [Includes: 4-hydroxy-2-oxoglutarate aldolase (EC 4.1.3.16) (2-keto-4-hydroxyglutarate aldolase) (KHG-aldolase); 2-dehydro-3-deoxy-phosphogluconate aldolase (EC 4.1.2.14) (2-keto-3-deoxy-6-phosphogluconate aldolase) (KDPG-aldolase) (Phospho-2-dehydro-3-deoxygluconate aldolase) (Phospho-2-keto-3-deoxygluconate aldolase)]	PATHWAY: Carbohydrate acid metabolism; 2-dehydro-3-deoxy-D-gluconate degradation; D-glyceraldehyde 3-phosphate and pyruvate from 2-dehydro-3-deoxy-D-gluconate: step 2/2.; PATHWAY: Carbohydrate metabolism; glyoxylate and dicarboxylate metabolism.	2-dehydro-3-deoxy-phosphogluconate aldolase activity; 4-hydroxy-2-oxoglutarate aldolase activity; cytosol; identical protein binding; membrane	GO:0008675; GO:0008700; GO:0005829; GO:0042802; GO:0016020	2-dehydro-3-deoxy-phosphogluconate aldolase activity; 4-hydroxy-2-oxoglutarate aldolase activity	2-dehydro-3-deoxy-phosphogluconate aldolase activity; 4-hydroxy-2-oxoglutarate aldolase activity; identical protein binding	cytosol; membrane
edd	0.179439	Detected	-0.17944	Detected	-1.19209e-07	1.30989	Detected	1.36547	Detected	1.33768	0.0179316	11.4444	9.27054	36.694	44.6421	edd	TTGGTGTATTATTGGACCGGTGTTTCAAAATTGCGTTAGTTACCGATGGACGACTCTCCG	6-phosphogluconate dehydratase	edd	P0ADF6	EDD_ECOLI	Phosphogluconate dehydratase (EC 4.2.1.12) (6-phosphogluconate dehydratase)	edd b1851 JW1840	4.2.1.12	PATHWAY: Carbohydrate metabolism; Entner-Doudoroff pathway.	0	Entner-Doudoroff pathway; phosphogluconate dehydratase activity	edd	edd	P0ADF6	EDD_ECOLI	Phosphogluconate dehydratase (EC 4.2.1.12) (6-phosphogluconate dehydratase)	PATHWAY: Carbohydrate metabolism; Entner-Doudoroff pathway.	Entner-Doudoroff pathway; phosphogluconate dehydratase activity	GO:0009255; GO:0004456	Entner-Doudoroff pathway; phosphogluconate dehydratase activity	phosphogluconate dehydratase activity	0
elaD	1.91704	Detected	-1.91704	Detected	0	0.946107	Detected	0.658748	Detected	0.802428	0.716922	886	64.5368	662	635	elaD	CTGACAGCGCCCCCTATACGTTATTAAAAAACCATGCTGACAGATTTAAAAAATATTCAG	predicted enzyme	elaD	Q47013	ELAD_ECOLI	Protease ElaD (EC 3.4.22.-) (Deubiquitinase) (Deubiquitinating enzyme) (DUB) (Deubiquitinating protease)	elaD b2269 JW5840	3.4.22.-	0	0	cysteine-type peptidase activity; protein deubiquitination; ubiquitin thiolesterase activity	elaD	elaD	Q47013	ELAD_ECOLI	Protease ElaD (EC 3.4.22.-) (Deubiquitinase) (Deubiquitinating enzyme) (DUB) (Deubiquitinating protease)	0	cysteine-type peptidase activity; protein deubiquitination; ubiquitin thiolesterase activity	GO:0008234; GO:0016579; GO:0004221	cysteine-type peptidase activity; protein deubiquitination; ubiquitin thiolesterase activity	cysteine-type peptidase activity; ubiquitin thiolesterase activity	0
elbB	-0.0161788	Detected	0.0161788	Detected	0	1.3796	Detected	1.47783	Detected	1.42871	0.0013073	49.0625	52.1239	189.071	236.926	elbB	ATGAAGACAATAAGATTGTCACCACCCCAGCATATATGCTGGCGCAGAACATTGCAGAAG	isoprenoid biosynthesis protein with amidotransferase-like domain	elbB	P0ABU5	ELBB_ECOLI	Enhancing lycopene biosynthesis protein 2 (Sigma cross-reacting protein 27A) (SCRP-27A)	elbB elb2 yzzB b3209 JW3176	0	0	elb2 yzzB	isoprenoid biosynthetic process; positive regulation of isoprenoid metabolic process	elbB	elbB	P0ABU5	ELBB_ECOLI	Enhancing lycopene biosynthesis protein 2 (Sigma cross-reacting protein 27A) (SCRP-27A)	0	isoprenoid biosynthetic process; positive regulation of isoprenoid metabolic process	GO:0008299; GO:0045828	isoprenoid biosynthetic process; positive regulation of isoprenoid metabolic process	0	0
envC	-0.000383139	Detected	0.000383139	Detected	0	0.919058	Detected	0.841957	Detected	0.880508	0.00191156	14.1108	14.6666	39.0872	43.3755	envC	TATTTCGAAATTCGCCGCCAGGGTCAGGCGGTCAATCCACAGCCGTGGTTGGGAAGATAA	protease with a role in cell division	envC	P37690	ENVC_ECOLI	Murein hydrolase activator EnvC (Septal ring factor)	envC yibP b3613 JW5646	0	0	yibP	autolysis; cytokinetic cell separation; hydrolase activity; metabolic process; peptidoglycan-based cell wall biogenesis; positive regulation of hydrolase activity; response to drug	envC	envC	P24180	ACRE_ECOLI	Multidrug export protein AcrE (Acriflavine resistance protein E) (Protein EnvC)	0	autolysis; cell division site; cytokinetic cell separation; hydrolase activity; metabolic process; outer membrane-bounded periplasmic space; peptidoglycan-based cell wall biogenesis; periplasmic space; positive regulation of hydrolase activity; response to drug	GO:0001896; GO:0032153; GO:0000920; GO:0016787; GO:0008152; GO:0030288; GO:0009273; GO:0042597; GO:0051345; GO:0042493	autolysis; cytokinetic cell separation; hydrolase activity; metabolic process; peptidoglycan-based cell wall biogenesis; positive regulation of hydrolase activity; response to drug	hydrolase activity	cell division site; outer membrane-bounded periplasmic space; periplasmic space
epd	-0.0449481	Detected	0.0449481	Detected	0	0.875605	Detected	0.915281	Detected	0.895443	0.00299698	77.5395	85.7296	214.952	258.645	epd	TAGTTGACTATACGGAATTGCCGTTGGTCTCTGTAGATTTTAACCACGATCCGCACAGTG	D-erythrose 4-phosphate dehydrogenase	epd	P0A9B6	E4PD_ECOLI	D-erythrose-4-phosphate dehydrogenase (E4PDH) (EC 1.2.1.72)	epd gapB b2927 JW2894	1.2.1.72	PATHWAY: Cofactor biosynthesis; pyridoxine 5'-phosphate biosynthesis; pyridoxine 5'-phosphate from D-erythrose 4-phosphate: step 1/5.	gapB	erythrose-4-phosphate dehydrogenase activity; glucose metabolic process; glyceraldehyde-3-phosphate dehydrogenase (NAD+) (phosphorylating) activity; pyridoxal phosphate biosynthetic process; pyridoxine biosynthetic process	epd	epd	P0A9B6	E4PD_ECOLI	D-erythrose-4-phosphate dehydrogenase (E4PDH) (EC 1.2.1.72)	PATHWAY: Cofactor biosynthesis; pyridoxine 5'-phosphate biosynthesis; pyridoxine 5'-phosphate from D-erythrose 4-phosphate: step 1/5.	cytoplasm; erythrose-4-phosphate dehydrogenase activity; glucose metabolic process; glyceraldehyde-3-phosphate dehydrogenase (NAD+) (phosphorylating) activity; NAD binding; pyridoxal phosphate biosynthetic process; pyridoxine biosynthetic process	GO:0051287; GO:0005737; GO:0048001; GO:0006006; GO:0004365; GO:0042823; GO:0008615	erythrose-4-phosphate dehydrogenase activity; glucose metabolic process; glyceraldehyde-3-phosphate dehydrogenase (NAD+) (phosphorylating) activity; pyridoxal phosphate biosynthetic process; pyridoxine biosynthetic process	erythrose-4-phosphate dehydrogenase activity; glyceraldehyde-3-phosphate dehydrogenase (NAD+) (phosphorylating) activity; NAD binding	cytoplasm
eptB	-0.0198421	Detected	0.0198421	Detected	0	1.40649	Detected	1.42616	Detected	1.41632	0.000244386	114.999	122.797	452.655	537.165	eptB	TCTTGGCTATACTTCACCGGATGGTGGAATTAACGAAAACAACAACTGGTGTCACATCCC	predicted metal dependent hydrolase	eptB	P37661	EPTB_ECOLI	Phosphoethanolamine transferase EptB (EC 2.7.-.-)	eptB yhjW b3546 JW5660	2.7.-.-	0	yhjW	lipid A biosynthetic process; lipopolysaccharide biosynthetic process; phosphatidylethanolamine:Kdo2-lipid A phosphoethanolamine transferase activity; sulfuric ester hydrolase activity	eptB	eptB	P37661	EPTB_ECOLI	Phosphoethanolamine transferase EptB (EC 2.7.-.-)	0	integral component of membrane; lipid A biosynthetic process; lipopolysaccharide biosynthetic process; phosphatidylethanolamine:Kdo2-lipid A phosphoethanolamine transferase activity; plasma membrane; sulfuric ester hydrolase activity	GO:0016021; GO:0009245; GO:0009103; GO:0043838; GO:0005886; GO:0008484	lipid A biosynthetic process; lipopolysaccharide biosynthetic process; phosphatidylethanolamine:Kdo2-lipid A phosphoethanolamine transferase activity; sulfuric ester hydrolase activity	phosphatidylethanolamine:Kdo2-lipid A phosphoethanolamine transferase activity; sulfuric ester hydrolase activity	integral component of membrane; plasma membrane
eutC	-0.0864267	Detected	0.0864265	Detected	-1.19209e-07	1.13938	Detected	1.2222	Detected	1.18079	0.00652275	6.40444	7.5	21.9377	27.1982	eutC	GTGGATTTGGCGAAACGTATGCTGGAGCAGAAAGCATCCGGCATCAACATGACCCGATAA	ethanolamine ammonia-lyase, small subunit (light chain)	eutC	P19636	EUTC_ECOLI	Ethanolamine ammonia-lyase light chain (EC 4.3.1.7) (Ethanolamine ammonia-lyase small subunit)	eutC b2440 JW2433	4.3.1.7	PATHWAY: Amine and polyamine degradation; ethanolamine degradation.	0	cellular amino acid metabolic process; ethanolamine ammonia-lyase activity; ethanolamine catabolic process	eutC	eutC	P19636	EUTC_ECOLI	Ethanolamine ammonia-lyase light chain (EC 4.3.1.7) (Ethanolamine ammonia-lyase small subunit)	PATHWAY: Amine and polyamine degradation; ethanolamine degradation.	cellular amino acid metabolic process; cobalamin binding; ethanolamine ammonia-lyase activity; ethanolamine ammonia-lyase complex; ethanolamine catabolic process	GO:0006520; GO:0031419; GO:0008851; GO:0009350; GO:0046336	cellular amino acid metabolic process; ethanolamine ammonia-lyase activity; ethanolamine catabolic process	cobalamin binding; ethanolamine ammonia-lyase activity	ethanolamine ammonia-lyase complex
eutE	-0.206065	Compromised	0.206065	Compromised	2.38419e-07	1.80389	Detected	1.94284	Detected	1.87336	0.0132084	1.63085	2.25437	9.62	12.4	eutE	ACGAAAAGGTACTGATTGTTGTTGATAGCGTAGCCGATGAACTGATGCGTCTGATGGAAG	predicted aldehyde dehydrogenase, ethanolamine utilization protein	eutE	P77445	EUTE_ECOLI	Ethanolamine utilization protein EutE	eutE yffX b2455 JW2439	0	PATHWAY: Amine and polyamine degradation; ethanolamine degradation.	yffX	aldehyde dehydrogenase (NAD) activity; ethanolamine catabolic process	eutE	eutE	P77445	EUTE_ECOLI	Ethanolamine utilization protein EutE	PATHWAY: Amine and polyamine degradation; ethanolamine degradation.	aldehyde dehydrogenase (NAD) activity; ethanolamine catabolic process	GO:0004029; GO:0046336	aldehyde dehydrogenase (NAD) activity; ethanolamine catabolic process	aldehyde dehydrogenase (NAD) activity	0
eutK	-0.0775328	Detected	0.0775328	Detected	0	0.989655	Detected	1.08515	Detected	1.0374	0.0076162	29.8315	34.5065	91.5451	114.499	eutK	AACGTTCGTCTGCTCAGTCACGAAGTGCTTGACCCTGGTCGCTTAACGCTGGTGGTGGAA	predicted carboxysome structural protein with predicted role in ethanolamine utilization	eutK	P76540	EUTK_ECOLI	Ethanolamine utilization protein EutK	eutK yffI b2438 JW2431	0	PATHWAY: Amine and polyamine degradation; ethanolamine degradation.	yffI	ethanolamine catabolic process	eutK	eutK	P76540	EUTK_ECOLI	Ethanolamine utilization protein EutK	PATHWAY: Amine and polyamine degradation; ethanolamine degradation.	ethanolamine catabolic process; ethanolamine degradation polyhedral organelle; structural molecule activity	GO:0046336; GO:0031471; GO:0005198	ethanolamine catabolic process	structural molecule activity	ethanolamine degradation polyhedral organelle
eutL	0.0568523	Detected	-0.0568526	Detected	-1.19209e-07	1.00852	Detected	1.08713	Detected	1.04783	0.00432268	7.77	7.46	22.0093	27.2075	eutL	TACCGGTTCTTATCTCTCATCAACCGCCGGGATCACGCTTGGCGATCCGATGGCGTATCT	predicted carboxysome structural protein with predicted role in ethanolamine utilization	eutL	P76541	EUTL_ECOLI	Ethanolamine utilization protein EutL	eutL yffJ b2439 JW2432	0	PATHWAY: Amine and polyamine degradation; ethanolamine degradation.	yffJ	ethanolamine catabolic process; response to external stimulus	eutL	eutL	P76541	EUTL_ECOLI	Ethanolamine utilization protein EutL	PATHWAY: Amine and polyamine degradation; ethanolamine degradation.	ethanolamine catabolic process; ethanolamine degradation polyhedral organelle; response to external stimulus; structural molecule activity; zinc ion binding	GO:0046336; GO:0031471; GO:0009605; GO:0005198; GO:0008270	ethanolamine catabolic process; response to external stimulus	structural molecule activity; zinc ion binding	ethanolamine degradation polyhedral organelle
eutM	0.023463	Detected	-0.023463	Detected	0	1.00784	Detected	0.974376	Detected	0.991107	0.000844347	55.986	56.2988	162.222	185.548	eutM	CACGGCGACCTGGAAGAAGTCTTCCCGATCGGCCTGAAAGGCGATAGCAGCAACCTGTAA	predicted carboxysome structural protein, ethanolamine utilization protein	eutM	P0ABF4	EUTM_ECOLI	Ethanolamine utilization protein EutM	eutM cchA yffZ b2457 JW2441	0	PATHWAY: Amine and polyamine degradation; ethanolamine degradation.	cchA yffZ	ethanolamine catabolic process	eutM	eutM	P0ABF4	EUTM_ECOLI	Ethanolamine utilization protein EutM	PATHWAY: Amine and polyamine degradation; ethanolamine degradation.	ethanolamine catabolic process; ethanolamine degradation polyhedral organelle; structural molecule activity	GO:0046336; GO:0031471; GO:0005198	ethanolamine catabolic process	structural molecule activity	ethanolamine degradation polyhedral organelle
eutN	0.403733	Compromised	-0.403733	Compromised	-2.38419e-07	1.91214	Detected	2.17906	Detected	2.0456	0.0405969	3.10599	1.84364	12.9414	18.2285	eutN	ATGACAAATTGCTGATGGTGGAAATGATTGATCCACAAGGTAATCCTGACGGGCAATGCG	predicted carboxysome structural protein, ethanolamine utilization protein	eutN	P0AEJ8	EUTN_ECOLI	Ethanolamine utilization protein EutN	eutN cchB yffY b2456 JW2440	0	PATHWAY: Amine and polyamine degradation; ethanolamine degradation.	cchB yffY	cellular response to DNA damage stimulus; ethanolamine catabolic process	eutN	eutN	P0AEJ8	EUTN_ECOLI	Ethanolamine utilization protein EutN	PATHWAY: Amine and polyamine degradation; ethanolamine degradation.	cellular response to DNA damage stimulus; ethanolamine catabolic process	GO:0006974; GO:0046336	cellular response to DNA damage stimulus; ethanolamine catabolic process	0	0
eutQ	-0.0731423	Detected	0.0731423	Detected	0	1.50123	Detected	1.54363	Detected	1.52243	0.00249271	205.124	235.83	894.651	1078.54	eutQ	TTTATCCCGAAAGGCTCCAGCATCGAATTTGGTACGACATCCAGCGTGAAATTCCTGTAT	conserved protein	eutQ	P76555	EUTQ_ECOLI	Ethanolamine utilization protein EutQ	eutQ ypfC b2460 JW2444	0	PATHWAY: Amine and polyamine degradation; ethanolamine degradation.	ypfC	ethanolamine catabolic process	eutQ	eutQ	P76555	EUTQ_ECOLI	Ethanolamine utilization protein EutQ	PATHWAY: Amine and polyamine degradation; ethanolamine degradation.	ethanolamine catabolic process	GO:0046336	ethanolamine catabolic process	0	0
eutS	-0.0529697	Detected	0.0529697	Detected	0	1.80241	Detected	1.90571	Detected	1.85406	0.00158838	60.3979	67.5242	320.075	402.5	eutS	ATGATCGCCGGTGATTTAGCGCTGAAAGCCGCTGATGTGCATATCGGTTTTCTCGACCGA	predicted carboxysome structural protein with predicted role in ethanol utilization	eutS	P63746	EUTS_ECOLI	Ethanolamine utilization protein EutS	eutS ypfE b2462 JW2446	0	PATHWAY: Amine and polyamine degradation; ethanolamine degradation.	ypfE	ethanolamine catabolic process	eutS	eutS	P63746	EUTS_ECOLI	Ethanolamine utilization protein EutS	PATHWAY: Amine and polyamine degradation; ethanolamine degradation.	ethanolamine catabolic process; ethanolamine degradation polyhedral organelle; structural molecule activity	GO:0046336; GO:0031471; GO:0005198	ethanolamine catabolic process	structural molecule activity	ethanolamine degradation polyhedral organelle
exbB	0.0715234	Detected	-0.0715234	Detected	0	0.723072	Detected	0.96826	Detected	0.845666	0.0270317	10.4881	9.86691	24.1288	33.4784	exbB	AACGATATCGCCGCTGATTTTGGTAGCAAAAGCTTAAGCCTGCATTTGCTCAATGAAGCG	membrane spanning protein in TonB-ExbB-ExbD complex	exbB	P0ABU7	EXBB_ECOLI	Biopolymer transport protein ExbB	exbB b3006 JW2974	0	0	0	bacteriocin transport; protein stabilization; protein transporter activity	exbB	exbB	P0ABU7	EXBB_ECOLI	Biopolymer transport protein ExbB	0	bacteriocin transport; energy transducer activity; integral component of membrane; plasma membrane; protein stabilization; protein transporter activity	GO:0043213; GO:0031992; GO:0016021; GO:0005886; GO:0050821; GO:0008565	bacteriocin transport; protein stabilization; protein transporter activity	energy transducer activity; protein transporter activity	integral component of membrane; plasma membrane
exuR	0.0256155	Detected	-0.0256155	Detected	0	0.872017	Detected	0.85452	Detected	0.863268	0.000981715	207.162	207.699	545.514	630.897	exuR	TCATGTTATTTAACGAAACCAGCGACGACTTCGAGTTCAATGCCGACCGCTATCTATTCG	DNA-binding transcriptional repressor	exuR	P0ACL2	EXUR_ECOLI	Exu regulon transcriptional regulator	exuR b3094 JW3065	0	0	0	negative regulation of transcription, DNA-templated; sequence-specific DNA binding transcription factor activity; transcription, DNA-templated	exuR	exuR	P0ACL2	EXUR_ECOLI	Exu regulon transcriptional regulator	0	DNA binding; negative regulation of transcription, DNA-templated; sequence-specific DNA binding transcription factor activity; transcription, DNA-templated	GO:0003677; GO:0045892; GO:0003700; GO:0006351	negative regulation of transcription, DNA-templated; sequence-specific DNA binding transcription factor activity; transcription, DNA-templated	DNA binding; sequence-specific DNA binding transcription factor activity	0
fabF	0.00626874	Detected	-0.00626874	Detected	0	0.926564	Detected	1.01659	Detected	0.971579	0.00218112	122.888	126.555	340.603	424.395	fabF	GGTTGCGATCTGGATTTCGTACCGCACGAAGCGCGTCAGGTTAGCGGAATGGAATACACT	3-oxoacyl-	fabF	P0AAI5	FABF_ECOLI	3-oxoacyl-[acyl-carrier-protein] synthase 2 (EC 2.3.1.179) (3-oxoacyl-[acyl-carrier-protein] synthase II) (Beta-ketoacyl-ACP synthase II) (KAS II)	fabF fabJ b1095 JW1081	2.3.1.179	PATHWAY: Lipid metabolism; fatty acid biosynthesis.	fabJ	3-oxoacyl-[acyl-carrier-protein] synthase activity; beta-ketoacyl-acyl-carrier-protein synthase II activity; fatty acid biosynthetic process	fabF	fabF	P0AAI5	FABF_ECOLI	3-oxoacyl-[acyl-carrier-protein] synthase 2 (EC 2.3.1.179) (3-oxoacyl-[acyl-carrier-protein] synthase II) (Beta-ketoacyl-ACP synthase II) (KAS II)	PATHWAY: Lipid metabolism; fatty acid biosynthesis.	3-oxoacyl-[acyl-carrier-protein] synthase activity; beta-ketoacyl-acyl-carrier-protein synthase II activity; cytosol; fatty acid biosynthetic process	GO:0004315; GO:0033817; GO:0005829; GO:0006633	3-oxoacyl-[acyl-carrier-protein] synthase activity; beta-ketoacyl-acyl-carrier-protein synthase II activity; fatty acid biosynthetic process	3-oxoacyl-[acyl-carrier-protein] synthase activity; beta-ketoacyl-acyl-carrier-protein synthase II activity	cytosol
fabH	0.0113952	Detected	-0.0113952	Detected	0	0.762953	Detected	0.898006	Detected	0.830479	0.00673103	39.9094	40.8095	98.4059	126.501	fabH	GCGAATAATCTTGACCGTTCTCAACTGGACTGGCTGGTTCCGCATCAGGCTAACCTGCGT	3-oxoacyl-	fabH	P0A6R0	FABH_ECOLI	3-oxoacyl-[acyl-carrier-protein] synthase 3 (EC 2.3.1.180) (3-oxoacyl-[acyl-carrier-protein] synthase III) (Beta-ketoacyl-ACP synthase III) (KAS III) (EcFabH)	fabH b1091 JW1077	2.3.1.180	PATHWAY: Lipid metabolism; fatty acid biosynthesis.	0	3-oxoacyl-[acyl-carrier-protein] synthase activity; beta-ketoacyl-acyl-carrier-protein synthase III activity; fatty acid biosynthetic process; fatty acid metabolic process	fabH	fabH	P0A6R0	FABH_ECOLI	3-oxoacyl-[acyl-carrier-protein] synthase 3 (EC 2.3.1.180) (3-oxoacyl-[acyl-carrier-protein] synthase III) (Beta-ketoacyl-ACP synthase III) (KAS III) (EcFabH)	PATHWAY: Lipid metabolism; fatty acid biosynthesis.	3-oxoacyl-[acyl-carrier-protein] synthase activity; beta-ketoacyl-acyl-carrier-protein synthase III activity; cytoplasm; fatty acid biosynthetic process; fatty acid metabolic process	GO:0004315; GO:0033818; GO:0005737; GO:0006633; GO:0006631	3-oxoacyl-[acyl-carrier-protein] synthase activity; beta-ketoacyl-acyl-carrier-protein synthase III activity; fatty acid biosynthetic process; fatty acid metabolic process	3-oxoacyl-[acyl-carrier-protein] synthase activity; beta-ketoacyl-acyl-carrier-protein synthase III activity	cytoplasm
fabZ	-0.0506051	Detected	0.0506051	Detected	0	1.35671	Detected	1.42041	Detected	1.38856	0.00184922	161.676	180.16	628.046	768.4	fabZ	TTTAAAAGCGTAGGAAAACTGGAACCGGGTGAGCTGTACTACTTCGCTGGTATTGACGAA	(3R)-hydroxymyristol acyl carrier protein dehydratase	fabZ	P0A6Q6	FABZ_ECOLI	3-hydroxyacyl-[acyl-carrier-protein] dehydratase FabZ (EC 4.2.1.59) ((3R)-hydroxymyristoyl-[acyl-carrier-protein] dehydratase) ((3R)-hydroxymyristoyl-ACP dehydrase) (17 kDa actomyosin component) (Beta-hydroxyacyl-ACP dehydratase)	fabZ sefA yaeA b0180 JW0175	4.2.1.59	0	sefA yaeA	3-hydroxydecanoyl-[acyl-carrier-protein] dehydratase activity; 3-hydroxyoctanoyl-[acyl-carrier-protein] dehydratase activity; fatty acid biosynthetic process; lipid A biosynthetic process	fabZ	fabZ	P0A6Q6	FABZ_ECOLI	3-hydroxyacyl-[acyl-carrier-protein] dehydratase FabZ (EC 4.2.1.59) ((3R)-hydroxymyristoyl-[acyl-carrier-protein] dehydratase) ((3R)-hydroxymyristoyl-ACP dehydrase) (17 kDa actomyosin component) (Beta-hydroxyacyl-ACP dehydratase)	0	3-hydroxydecanoyl-[acyl-carrier-protein] dehydratase activity; 3-hydroxyoctanoyl-[acyl-carrier-protein] dehydratase activity; cytoplasm; fatty acid biosynthetic process; identical protein binding; lipid A biosynthetic process	GO:0008693; GO:0047451; GO:0005737; GO:0006633; GO:0042802; GO:0009245	3-hydroxydecanoyl-[acyl-carrier-protein] dehydratase activity; 3-hydroxyoctanoyl-[acyl-carrier-protein] dehydratase activity; fatty acid biosynthetic process; lipid A biosynthetic process	3-hydroxydecanoyl-[acyl-carrier-protein] dehydratase activity; 3-hydroxyoctanoyl-[acyl-carrier-protein] dehydratase activity; identical protein binding	cytoplasm
fadI	0.0165541	Detected	-0.0165539	Detected	1.19209e-07	1.21375	Detected	1.31121	Detected	1.26248	0.0016576	14.5284	14.7501	48.7879	61.1039	fadI	ATAAACAACCGCTTGTCGAAGACAACAATATTCGCGGTAATTCCTCGCTTGCCGATTACG	beta-ketoacyl-CoA thiolase, anaerobic, subunit	fadI	P76503	FADI_ECOLI	3-ketoacyl-CoA thiolase (EC 2.3.1.16) (ACSs) (Acetyl-CoA acyltransferase) (Acyl-CoA ligase) (Beta-ketothiolase) (Fatty acid oxidation complex subunit beta)	fadI yfcY b2342 JW2339	2.3.1.16	PATHWAY: Lipid metabolism; fatty acid beta-oxidation.	yfcY	3-hydroxyacyl-CoA dehydrogenase activity; acetyl-CoA C-acyltransferase activity; enoyl-CoA hydratase activity; fatty acid beta-oxidation, unsaturated, even number	fadI	fadI	P76503	FADI_ECOLI	3-ketoacyl-CoA thiolase (EC 2.3.1.16) (ACSs) (Acetyl-CoA acyltransferase) (Acyl-CoA ligase) (Beta-ketothiolase) (Fatty acid oxidation complex subunit beta)	PATHWAY: Lipid metabolism; fatty acid beta-oxidation.	3-hydroxyacyl-CoA dehydrogenase activity; acetyl-CoA C-acyltransferase activity; cytoplasm; enoyl-CoA hydratase activity; fatty acid beta-oxidation, unsaturated, even number	GO:0003857; GO:0003988; GO:0005737; GO:0004300; GO:0033542	3-hydroxyacyl-CoA dehydrogenase activity; acetyl-CoA C-acyltransferase activity; enoyl-CoA hydratase activity; fatty acid beta-oxidation, unsaturated, even number	3-hydroxyacyl-CoA dehydrogenase activity; acetyl-CoA C-acyltransferase activity; enoyl-CoA hydratase activity	cytoplasm
fadR	-0.0135984	Detected	0.0135984	Detected	0	0.987899	Detected	1.06635	Detected	1.02712	0.00162966	363.162	384.445	1064.84	1316.2	fadR	TATCCTTGAAACACTGGCGCGACTGGATCACGAAAGTGTGCCGCAGCTTATTGATAATTT	DNA-binding transcriptional dual regulator of fatty acid metabolism	fadR	P0A8V6	FADR_ECOLI	Fatty acid metabolism regulator protein	fadR oleR thdB b1187 JW1176	0	0	oleR thdB	fatty acid oxidation; negative regulation of transcription, DNA-templated; positive regulation of fatty acid biosynthetic process; positive regulation of transcription, DNA-templated; regulation of fatty acid metabolic process; sequence-specific DNA binding transcription factor activity; transcription, DNA-templated	fadR	fadR	P0A8V6	FADR_ECOLI	Fatty acid metabolism regulator protein	0	cytoplasm; DNA binding; fatty acid oxidation; fatty-acyl-CoA binding; negative regulation of transcription, DNA-templated; positive regulation of fatty acid biosynthetic process; positive regulation of transcription, DNA-templated; regulation of fatty acid metabolic process; sequence-specific DNA binding transcription factor activity; transcription, DNA-templated	GO:0003677; GO:0005737; GO:0019395; GO:0000062; GO:0045892; GO:0045723; GO:0045893; GO:0019217; GO:0003700; GO:0006351	fatty acid oxidation; negative regulation of transcription, DNA-templated; positive regulation of fatty acid biosynthetic process; positive regulation of transcription, DNA-templated; regulation of fatty acid metabolic process; sequence-specific DNA binding transcription factor activity; transcription, DNA-templated	DNA binding; fatty-acyl-CoA binding; sequence-specific DNA binding transcription factor activity	cytoplasm
fbaA	-0.0594587	Detected	0.0594587	Detected	0	1.1684	Detected	1.35644	Detected	1.26242	0.00767535	808.913	912.528	2774.78	3700.43	fbaA	AATCTGCTCTAAATACCTGGAGCGCATGTCCAAAATCGGCATGACTCTGGAAATCGAACT	fructose-bisphosphate aldolase, class II	fbaA	P0AB71	ALF_ECOLI	Fructose-bisphosphate aldolase class 2 (FBP aldolase) (FBPA) (EC 4.1.2.13) (Fructose-1,6-bisphosphate aldolase) (Fructose-bisphosphate aldolase class II)	fbaA fba fda b2925 JW2892	4.1.2.13	PATHWAY: Carbohydrate degradation; glycolysis; D-glyceraldehyde 3-phosphate and glycerone phosphate from D-glucose: step 4/4.	fba fda	fructose-bisphosphate aldolase activity; glycolytic process	fbaA	fbaA	P0AB71	ALF_ECOLI	Fructose-bisphosphate aldolase class 2 (FBP aldolase) (FBPA) (EC 4.1.2.13) (Fructose-1,6-bisphosphate aldolase) (Fructose-bisphosphate aldolase class II)	PATHWAY: Carbohydrate degradation; glycolysis; D-glyceraldehyde 3-phosphate and glycerone phosphate from D-glucose: step 4/4.	fructose-bisphosphate aldolase activity; glycolytic process; zinc ion binding	GO:0004332; GO:0006096; GO:0008270	fructose-bisphosphate aldolase activity; glycolytic process	fructose-bisphosphate aldolase activity; zinc ion binding	0
fbp	0.0444922	Detected	-0.0444922	Detected	0	1.86363	Detected	1.91469	Detected	1.88916	0.000736476	88.6064	86.5416	457.916	555.361	fbp	TACTCCATCAACGAAGGAAACTACATTAAGTTTCCGAACGGGGTGAAGAAGTACATTAAA	fructose-1,6-bisphosphatase I	fbp	P0A993	F16PA_ECOLI	Fructose-1,6-bisphosphatase class 1 (FBPase class 1) (EC 3.1.3.11) (D-fructose-1,6-bisphosphate 1-phosphohydrolase class 1)	fbp fdp b4232 JW4191	3.1.3.11	PATHWAY: Carbohydrate biosynthesis; gluconeogenesis.	fdp	dephosphorylation; fructose 1,6-bisphosphate 1-phosphatase activity; gluconeogenesis	fbp	fbp	P0A993	F16PA_ECOLI	Fructose-1,6-bisphosphatase class 1 (FBPase class 1) (EC 3.1.3.11) (D-fructose-1,6-bisphosphate 1-phosphohydrolase class 1)	PATHWAY: Carbohydrate biosynthesis; gluconeogenesis.	cytoplasm; dephosphorylation; fructose 1,6-bisphosphate 1-phosphatase activity; gluconeogenesis; magnesium ion binding; nucleotide binding	GO:0005737; GO:0016311; GO:0042132; GO:0006094; GO:0000287; GO:0000166	dephosphorylation; fructose 1,6-bisphosphate 1-phosphatase activity; gluconeogenesis	fructose 1,6-bisphosphate 1-phosphatase activity; magnesium ion binding; nucleotide binding	cytoplasm
fdhE	-0.03511	Detected	0.03511	Detected	0	1.36354	Detected	1.42313	Detected	1.39334	0.00109048	39.959	43.5812	154.296	188.24	fdhE	ATTCTCTATCAGGAAAAAGATCCAAAAATCGAAGCCGTAGCAGATGACCTCGCCTCTCTG	formate dehydrogenase formation protein	fdhE	P13024	FDHE_ECOLI	Protein FdhE	fdhE b3891 JW3862	0	0	0	protein maturation	fdhE	fdhE	P13024	FDHE_ECOLI	Protein FdhE	0	cytoplasm; ferric iron binding; protein maturation	GO:0005737; GO:0008199; GO:0051604	protein maturation	ferric iron binding	cytoplasm
fdoG	0.02548	Detected	-0.02548	Detected	0	1.44301	Detected	1.52905	Detected	1.48603	0.00113017	62.219	62.392	243.415	302.459	fdoG	AAACGTATTCGCACGCTGAAAGCGAACGGCAAAGATATCGATACCATCGGTATTCCGATT	formate dehydrogenase-O, large subunit	fdoG	P32176	FDOG_ECOLI	Formate dehydrogenase-O major subunit (EC 1.2.1.2) (Aerobic formate dehydrogenase major subunit) (FDH-Z subunit alpha) (Formate dehydrogenase-O subunit alpha)	fdoG b3894 JW3865	1.2.1.2	0	0	anaerobic respiration; cellular respiration; cellular response to DNA damage stimulus; formate dehydrogenase (NAD+) activity; oxidoreductase activity	fdoG	fdoG	P32176	FDOG_ECOLI	Formate dehydrogenase-O major subunit (EC 1.2.1.2) (Aerobic formate dehydrogenase major subunit) (FDH-Z subunit alpha) (Formate dehydrogenase-O subunit alpha)	0	4 iron, 4 sulfur cluster binding; anaerobic respiration; cellular respiration; cellular response to DNA damage stimulus; cytoplasm; electron carrier activity; formate dehydrogenase (NAD+) activity; membrane; molybdenum ion binding; molybdopterin cofactor binding; oxidoreductase activity; periplasmic space	GO:0051539; GO:0009061; GO:0045333; GO:0006974; GO:0005737; GO:0009055; GO:0008863; GO:0016020; GO:0030151; GO:0043546; GO:0016491; GO:0042597	anaerobic respiration; cellular respiration; cellular response to DNA damage stimulus; formate dehydrogenase (NAD+) activity; oxidoreductase activity	4 iron, 4 sulfur cluster binding; electron carrier activity; formate dehydrogenase (NAD+) activity; molybdenum ion binding; molybdopterin cofactor binding; oxidoreductase activity	cytoplasm; membrane; periplasmic space
fdoH	-0.0163925	Detected	0.0163925	Detected	0	1.92525	Detected	2.0438	Detected	1.98452	0.000959037	64.1269	68.1484	360.775	458.505	fdoH	AATAACATTGGGGTGTACGACAACCCCAATGATTTAAGCGCCAAATCGTGGACGGTAATG	formate dehydrogenase-O, Fe-S subunit	fdoH	P0AAJ5	FDOH_ECOLI	Formate dehydrogenase-O iron-sulfur subunit (Aerobic formate dehydrogenase iron-sulfur subunit) (FDH-Z subunit beta) (Formate dehydrogenase-O subunit beta)	fdoH b3893 JW3864	0	0	0	anaerobic respiration; cellular respiration; formate dehydrogenase (NAD+) activity	fdoH	fdoH	P0AAJ5	FDOH_ECOLI	Formate dehydrogenase-O iron-sulfur subunit (Aerobic formate dehydrogenase iron-sulfur subunit) (FDH-Z subunit beta) (Formate dehydrogenase-O subunit beta)	0	4 iron, 4 sulfur cluster binding; anaerobic respiration; cellular respiration; formate dehydrogenase (NAD+) activity; integral component of membrane; membrane; metal ion binding; plasma membrane	GO:0051539; GO:0009061; GO:0045333; GO:0008863; GO:0016021; GO:0016020; GO:0046872; GO:0005886	anaerobic respiration; cellular respiration; formate dehydrogenase (NAD+) activity	4 iron, 4 sulfur cluster binding; formate dehydrogenase (NAD+) activity; metal ion binding	integral component of membrane; membrane; plasma membrane
fdoI	-0.0501053	Detected	0.0501053	Detected	0	2.36224	Detected	2.39871	Detected	2.38048	0.000501347	35.305	39.3141	275.251	330.466	fdoI	ATATCTTTTGGGCGAAGAATATTCGTAAGATCGTCGTCAACGAGGAAGTAGGTGACACCG	formate dehydrogenase-O, cytochrome b556 subunit	fdoI	P0AEL0	FDOI_ECOLI	Formate dehydrogenase, cytochrome b556(fdo) subunit (Aerobic formate dehydrogenase cytochrome b556 subunit) (FDH-Z subunit gamma) (Formate dehydrogenase-O subunit gamma)	fdoI b3892 JW3863	0	0	0	anaerobic respiration; cellular respiration; cellular response to DNA damage stimulus; formate dehydrogenase (NAD+) activity; respiratory electron transport chain	fdoI	fdoI	P0AEL0	FDOI_ECOLI	Formate dehydrogenase, cytochrome b556(fdo) subunit (Aerobic formate dehydrogenase cytochrome b556 subunit) (FDH-Z subunit gamma) (Formate dehydrogenase-O subunit gamma)	0	anaerobic respiration; cellular respiration; cellular response to DNA damage stimulus; formate dehydrogenase (NAD+) activity; formate dehydrogenase complex; integral component of membrane; metal ion binding; plasma membrane; respiratory electron transport chain	GO:0009061; GO:0045333; GO:0006974; GO:0008863; GO:0009326; GO:0016021; GO:0046872; GO:0005886; GO:0022904	anaerobic respiration; cellular respiration; cellular response to DNA damage stimulus; formate dehydrogenase (NAD+) activity; respiratory electron transport chain	formate dehydrogenase (NAD+) activity; metal ion binding	formate dehydrogenase complex; integral component of membrane; plasma membrane
feaB	0.211503	Detected	-0.211503	Detected	-1.19209e-07	1.35998	Detected	1.35537	Detected	1.35768	0.0234219	15.1	11.7	49.0238	57.2057	feaB	TTATATTGAAGCGCCGTTGTTTGACACGCTGGTTAGTGGATTTGAGCAGGCGGTAAAATC	phenylacetaldehyde dehydrogenase	feaB	P80668	FEAB_ECOLI	Phenylacetaldehyde dehydrogenase (PAD) (EC 1.2.1.39)	feaB maoB padA ydbG b1385 JW1380	1.2.1.39	PATHWAY: Amino-acid degradation; L-phenylalanine degradation; phenylacetate from L-phenylalanine: step 3/3.	maoB padA ydbG	4-hydroxyphenylacetaldehyde dehydrogenase activity; 4-nitrophenol catabolic process; L-phenylalanine catabolic process; NAD biosynthetic process; oxidoreductase activity; phenylacetaldehyde dehydrogenase activity	feaB	feaB	P80668	FEAB_ECOLI	Phenylacetaldehyde dehydrogenase (PAD) (EC 1.2.1.39)	PATHWAY: Amino-acid degradation; L-phenylalanine degradation; phenylacetate from L-phenylalanine: step 3/3.	4-hydroxyphenylacetaldehyde dehydrogenase activity; 4-nitrophenol catabolic process; L-phenylalanine catabolic process; NAD biosynthetic process; oxidoreductase activity; phenylacetaldehyde dehydrogenase activity	GO:0047106; GO:0046196; GO:0006559; GO:0009435; GO:0016491; GO:0008957	4-hydroxyphenylacetaldehyde dehydrogenase activity; 4-nitrophenol catabolic process; L-phenylalanine catabolic process; NAD biosynthetic process; oxidoreductase activity; phenylacetaldehyde dehydrogenase activity	4-hydroxyphenylacetaldehyde dehydrogenase activity; oxidoreductase activity; phenylacetaldehyde dehydrogenase activity	0
feaR	0.145257	Compromised	-0.145257	Compromised	0	3.96255	Detected	4.07788	Detected	4.02022	0.00150781	1.20458	1.02313	24.8691	31.5354	feaR	TTTGGTAGTCGCGCAATATATTCGTAACCGTCGTCTCGATTTTTGTGCAGATGCGATTCG	DNA-binding transcriptional dual regulator	feaR	Q47129	FEAR_ECOLI	Transcriptional activator FeaR	feaR maoB maoR ydbM b1384 JW1379	0	0	maoB maoR ydbM	positive regulation of transcription, DNA-templated; sequence-specific DNA binding transcription factor activity; transcription, DNA-templated	feaR	feaR	Q47129	FEAR_ECOLI	Transcriptional activator FeaR	0	positive regulation of transcription, DNA-templated; sequence-specific DNA binding; sequence-specific DNA binding transcription factor activity; transcription, DNA-templated	GO:0045893; GO:0043565; GO:0003700; GO:0006351	positive regulation of transcription, DNA-templated; sequence-specific DNA binding transcription factor activity; transcription, DNA-templated	sequence-specific DNA binding; sequence-specific DNA binding transcription factor activity	0
feoB	0.0868676	Detected	-0.0868678	Detected	-1.19209e-07	1.39636	Detected	1.35807	Detected	1.37721	0.00414582	12.6972	11.6938	46.0903	52.5413	feoB	ACTCACTGGCAACATTGTTCTATCAGGTCGCCAGCTACAGTCAGCATCCAACTTACAGCC	fused ferrous iron transporter, protein B: GTP-binding protein/membrane protein	feoB	P33650	FEOB_ECOLI	Ferrous iron transport protein B	feoB b3409 JW3372	0	0	0	cellular response to DNA damage stimulus; ferrous iron transmembrane transporter activity; ferrous iron transport; iron ion homeostasis	feoB	feoB	P33650	FEOB_ECOLI	Ferrous iron transport protein B	0	cellular response to DNA damage stimulus; ferrous iron transmembrane transporter activity; ferrous iron transport; GTP binding; identical protein binding; integral component of membrane; iron ion homeostasis; plasma membrane	GO:0005525; GO:0006974; GO:0015093; GO:0015684; GO:0042802; GO:0016021; GO:0055072; GO:0005886	cellular response to DNA damage stimulus; ferrous iron transmembrane transporter activity; ferrous iron transport; iron ion homeostasis	ferrous iron transmembrane transporter activity; GTP binding; identical protein binding	integral component of membrane; plasma membrane
feoC	0.104642	Detected	-0.104642	Detected	1.19209e-07	0.824036	Detected	1.01124	Detected	0.91764	0.0226175	9.71679	8.73109	23.4307	31.2292	feoC	TTGAACACTCCACAGCCAATGATTAACGCCATGCTGCAACAACTGGAAAGTATGGGCAAA	predicted DNA-binding transcriptional regulator	feoC	P64638	FEOC_ECOLI	Ferrous iron transport protein C	feoC yhgG b3410 JW3373	0	0	yhgG	0	feoC	feoC	P64638	FEOC_ECOLI	Ferrous iron transport protein C	0	iron ion binding; iron-sulfur cluster binding	GO:0005506; GO:0051536	0	iron ion binding; iron-sulfur cluster binding	0
ffh	0.0347018	Detected	-0.0347018	Detected	0	1.11823	Detected	1.12496	Detected	1.12159	0.00096489	60.0351	59.4373	186.33	219.144	ffh	TCTTCTGAAACAGTTCGACGACATGCAGCGCATGATGAAGAAAATGAAGAAGGGCGGAAT	Signal Recognition Particle (SRP) component with 4.5S RNA (ffs)	ffh	P0AGD7	SRP54_ECOLI	Signal recognition particle protein (Fifty-four homolog) (Ffh) (p48)	ffh b2610 JW5414	0	0	0	GTPase activity; GTP catabolic process; protein targeting to membrane; SRP-dependent cotranslational protein targeting to membrane	ffh	ffh	P0AGD7	SRP54_ECOLI	Signal recognition particle protein (Fifty-four homolog) (Ffh) (p48)	0	7S RNA binding; GTPase activity; GTP binding; GTP catabolic process; protein targeting to membrane; ribonucleoprotein complex; signal recognition particle; signal recognition particle, endoplasmic reticulum targeting; SRP-dependent cotranslational protein targeting to membrane	GO:0008312; GO:0005525; GO:0006184; GO:0003924; GO:0006614; GO:0006612; GO:0030529; GO:0048500; GO:0005786	GTPase activity; GTP catabolic process; protein targeting to membrane; SRP-dependent cotranslational protein targeting to membrane	7S RNA binding; GTPase activity; GTP binding	ribonucleoprotein complex; signal recognition particle; signal recognition particle, endoplasmic reticulum targeting
fieF	-0.0550962	Detected	0.0550962	Detected	0	0.806709	Detected	0.853116	Detected	0.829912	0.00514902	159.673	179.04	424.977	513.753	fieF	GAATCGGCATCTATATTTTATATAGCGCGTTACGCATGGGATATGAGGCGGTACAGTCAT	zinc transporter	fieF	P69380	FIEF_ECOLI	Ferrous-iron efflux pump FieF	fieF yiiP b3915 JW3886	0	0	yiiP	cadmium ion transmembrane transport; cadmium ion transmembrane transporter activity; cadmium ion transport; cellular cadmium ion homeostasis; cellular iron ion homeostasis; cellular zinc ion homeostasis; ferrous iron transmembrane transporter activity; ferrous iron transport; zinc efflux active transmembrane transporter activity; zinc ion transmembrane transport; zinc ion transport	fieF	fieF	P69380	FIEF_ECOLI	Ferrous-iron efflux pump FieF	0	cadmium ion transmembrane transport; cadmium ion transmembrane transporter activity; cadmium ion transport; cation transmembrane transport; cellular cadmium ion homeostasis; cellular iron ion homeostasis; cellular zinc ion homeostasis; ferrous iron transmembrane transporter activity; ferrous iron transport; integral component of membrane; plasma membrane; zinc efflux active transmembrane transpor…	GO:0070574; GO:0015086; GO:0015691; GO:0098655; GO:0006876; GO:0006879; GO:0006882; GO:0015093; GO:0015684; GO:0016021; GO:0005886; GO:0015341; GO:0071577; GO:0006829	cadmium ion transmembrane transport; cadmium ion transmembrane transporter activity; cadmium ion transport; cation transmembrane transport; cellular cadmium ion homeostasis; cellular iron ion homeostasis; cellular zinc ion homeostasis; ferrous iron transmembrane transporter activity; ferrous iron transport; zinc efflux active transmembrane transporter activity; zinc ion transmembrane transport; z…	cadmium ion transmembrane transporter activity; ferrous iron transmembrane transporter activity; zinc efflux active transmembrane transporter activity	integral component of membrane; plasma membrane
fklB	-0.0337515	Detected	0.0337515	Detected	0	0.796184	Detected	0.851988	Detected	0.824086	0.00281191	160.474	174.692	417.777	508.35	fklB	TACCTGGAAGAAAACGCCAAAAAAGAAGGTGTGAATAGCACCGAATCTGGCCTGCAATTC	FKBP-type peptidyl-prolyl cis-trans isomerase (rotamase)	fklB	P0A9L3	FKBB_ECOLI	FKBP-type 22 kDa peptidyl-prolyl cis-trans isomerase (FKBP22) (PPIase) (EC 5.2.1.8) (Rotamase)	fklB ytfC b4207 JW5746	5.2.1.8	0	ytfC	chaperone-mediated protein folding; peptidyl-prolyl cis-trans isomerase activity; protein peptidyl-prolyl isomerization	fklB	fklB	P0A9L3	FKBB_ECOLI	FKBP-type 22 kDa peptidyl-prolyl cis-trans isomerase (FKBP22) (PPIase) (EC 5.2.1.8) (Rotamase)	0	chaperone-mediated protein folding; cytosol; FK506 binding; identical protein binding; peptidyl-prolyl cis-trans isomerase activity; periplasmic space; protein peptidyl-prolyl isomerization	GO:0005528; GO:0061077; GO:0005829; GO:0042802; GO:0003755; GO:0042597; GO:0000413	chaperone-mediated protein folding; peptidyl-prolyl cis-trans isomerase activity; protein peptidyl-prolyl isomerization	FK506 binding; identical protein binding; peptidyl-prolyl cis-trans isomerase activity	cytosol; periplasmic space
fkpB	0.0943971	Detected	-0.0943971	Detected	0	1.23436	Detected	1.27482	Detected	1.25459	0.00586915	15.6918	14.3017	50.6456	60.9734	fkpB	AATTTATGGATGCAGGCGAGCCAGAAATTGGCGCAATCATGCTTTTTACCGCAATGGATG	FKBP-type peptidyl-prolyl cis-trans isomerase (rotamase)	fkpB	P0AEM0	FKBX_ECOLI	FKBP-type 16 kDa peptidyl-prolyl cis-trans isomerase (PPIase) (EC 5.2.1.8) (Rotamase)	fkpB slpA yaaD b0028 JW0026	5.2.1.8	0	slpA yaaD	chaperone-mediated protein folding; peptidyl-prolyl cis-trans isomerase activity; protein peptidyl-prolyl isomerization	fkpB	fkpB	P0AEM0	FKBX_ECOLI	FKBP-type 16 kDa peptidyl-prolyl cis-trans isomerase (PPIase) (EC 5.2.1.8) (Rotamase)	0	chaperone-mediated protein folding; cytoplasm; FK506 binding; peptidyl-prolyl cis-trans isomerase activity; protein peptidyl-prolyl isomerization	GO:0005528; GO:0061077; GO:0005737; GO:0003755; GO:0000413	chaperone-mediated protein folding; peptidyl-prolyl cis-trans isomerase activity; protein peptidyl-prolyl isomerization	FK506 binding; peptidyl-prolyl cis-trans isomerase activity	cytoplasm
fmt	-0.0530682	Detected	0.0530682	Detected	0	1.3233	Detected	1.42425	Detected	1.37378	0.00283007	380.185	425.101	1445.53	1814.83	fmt	TCTTGTCACTTACGCCGAGAAGTTGAGTAAAGAAGAAGCGCGTATTGACTGGTCACTTTC	10-formyltetrahydrofolate:L-methionyl-tRNA(fMet) N-formyltransferase	fmt	P23882	FMT_ECOLI	Methionyl-tRNA formyltransferase (EC 2.1.2.9)	fmt yhdD b3288 JW3249	2.1.2.9	0	yhdD	charged-tRNA amino acid modification; methionyl-tRNA formyltransferase activity; methyltransferase activity; translational initiation	fmt	fmt	P23882	FMT_ECOLI	Methionyl-tRNA formyltransferase (EC 2.1.2.9)	0	charged-tRNA amino acid modification; methionyl-tRNA formyltransferase activity; methyltransferase activity; translational initiation	GO:0019988; GO:0004479; GO:0008168; GO:0006413	charged-tRNA amino acid modification; methionyl-tRNA formyltransferase activity; methyltransferase activity; translational initiation	methionyl-tRNA formyltransferase activity; methyltransferase activity	0
folP	0.0768511	Detected	-0.0768511	Detected	0	2.28254	Detected	2.28188	Detected	2.28221	0.00113204	44.7318	41.7728	302.204	353.605	folP	TGAATTTCACCATTTCAACCTGCCGCTGTTGGTGGGTATGTCACGAAAATCGATGATTGG	7,8-dihydropteroate synthase	folP	P0AC13	DHPS_ECOLI	Dihydropteroate synthase (DHPS) (EC 2.5.1.15) (Dihydropteroate pyrophosphorylase)	folP dhpS b3177 JW3144	2.5.1.15	PATHWAY: Cofactor biosynthesis; tetrahydrofolate biosynthesis; 7,8-dihydrofolate from 2-amino-4-hydroxy-6-hydroxymethyl-7,8-dihydropteridine diphosphate and 4-aminobenzoate: step 1/2.	dhpS	dihydropteroate synthase activity; folic acid biosynthetic process; response to antibiotic; response to drug; tetrahydrofolate biosynthetic process	folP	folP	P0AC13	DHPS_ECOLI	Dihydropteroate synthase (DHPS) (EC 2.5.1.15) (Dihydropteroate pyrophosphorylase)	PATHWAY: Cofactor biosynthesis; tetrahydrofolate biosynthesis; 7,8-dihydrofolate from 2-amino-4-hydroxy-6-hydroxymethyl-7,8-dihydropteridine diphosphate and 4-aminobenzoate: step 1/2.	cytoplasm; dihydropteroate synthase activity; folic acid biosynthetic process; metal ion binding; response to antibiotic; response to drug; tetrahydrofolate biosynthetic process	GO:0005737; GO:0004156; GO:0046656; GO:0046872; GO:0046677; GO:0042493; GO:0046654	dihydropteroate synthase activity; folic acid biosynthetic process; response to antibiotic; response to drug; tetrahydrofolate biosynthetic process	dihydropteroate synthase activity; metal ion binding	cytoplasm
fpr	-0.039072	Detected	0.039072	Detected	0	1.11528	Detected	1.12241	Detected	1.11884	0.0012274	562.85	617.252	1834.81	2158.52	fpr	TTAATTGAAAGTGGGGAACTGGAAAGCACGATTGGCCTGCCGATGAATAAAGAAACCAGC	ferredoxin-NADP reductase	fpr	P28861	FENR_ECOLI	Ferredoxin--NADP reductase (FNR) (EC 1.18.1.2) (DA1) (Flavodoxin reductase) (FLDR) (FLXR) (Methyl viologen resistance protein A)	fpr mvrA b3924 JW3895	1.18.1.2	0	mvrA	ferredoxin-NADP+ reductase activity; fructose catabolic process; oxidoreductase activity; response to drug	fpr	fpr	P28861	FENR_ECOLI	Ferredoxin--NADP reductase (FNR) (EC 1.18.1.2) (DA1) (Flavodoxin reductase) (FLDR) (FLXR) (Methyl viologen resistance protein A)	0	cytoplasm; ferredoxin-NADP+ reductase activity; fructose catabolic process; oxidoreductase activity; response to drug	GO:0005737; GO:0004324; GO:0006001; GO:0016491; GO:0042493	ferredoxin-NADP+ reductase activity; fructose catabolic process; oxidoreductase activity; response to drug	ferredoxin-NADP+ reductase activity; oxidoreductase activity	cytoplasm
frdA	-0.0583663	Detected	0.0583663	Detected	0	1.10173	Detected	1.1984	Detected	1.15007	0.00431367	425.242	478.986	1391.76	1742.14	frdA	AACTGATGCAGAAAACCATCGACAAGCTGGCAGAGCTGCAGGAACGCTTCAAGCGCGTGC	fumarate reductase (anaerobic) catalytic and NAD/flavoprotein subunit	frdA	P00363	FRDA_ECOLI	Fumarate reductase flavoprotein subunit (EC 1.3.5.4)	frdA b4154 JW4115	1.3.5.4	0	0	anaerobic respiration; bacterial-type flagellum assembly; bacterial-type flagellum-dependent cell motility; cellular response to DNA damage stimulus; electron transport chain; fermentation; oxidoreductase activity, acting on the CH-CH group of donors	frdA	frdA	P00363	FRDA_ECOLI	Fumarate reductase flavoprotein subunit (EC 1.3.5.4)	0	anaerobic respiration; bacterial-type flagellum assembly; bacterial-type flagellum-dependent cell motility; cellular response to DNA damage stimulus; cytoplasm; electron carrier activity; electron transport chain; fermentation; flavin adenine dinucleotide binding; membrane; oxidoreductase activity, acting on the CH-CH group of donors	GO:0009061; GO:0044780; GO:0071973; GO:0006974; GO:0005737; GO:0009055; GO:0022900; GO:0006113; GO:0050660; GO:0016020; GO:0016627	anaerobic respiration; bacterial-type flagellum assembly; bacterial-type flagellum-dependent cell motility; cellular response to DNA damage stimulus; electron transport chain; fermentation; oxidoreductase activity, acting on the CH-CH group of donors	electron carrier activity; flavin adenine dinucleotide binding; oxidoreductase activity, acting on the CH-CH group of donors	cytoplasm; membrane
frdB	-0.0332484	Detected	0.0332484	Detected	0	1.52486	Detected	1.62003	Detected	1.57245	0.00135998	152.715	166.13	658.605	823.553	frdB	TGTAAAACCTTCCTGCGTGATTACACCGACGGTATGAAGGTTGAAGCGTTAGCTAACTTC	fumarate reductase (anaerobic), Fe-S subunit	frdB	P0AC47	FRDB_ECOLI	Fumarate reductase iron-sulfur subunit (EC 1.3.5.1)	frdB b4153 JW4114	1.3.5.1	0	0	anaerobic respiration; bacterial-type flagellum assembly; bacterial-type flagellum-dependent cell motility; fermentation; succinate dehydrogenase (ubiquinone) activity; tricarboxylic acid cycle	frdB	frdB	P0AC47	FRDB_ECOLI	Fumarate reductase iron-sulfur subunit (EC 1.3.5.1)	0	2 iron, 2 sulfur cluster binding; 3 iron, 4 sulfur cluster binding; 4 iron, 4 sulfur cluster binding; anaerobic respiration; bacterial-type flagellum assembly; bacterial-type flagellum-dependent cell motility; cytoplasm; electron carrier activity; fermentation; membrane; metal ion binding; succinate dehydrogenase (ubiquinone) activity; tricarboxylic acid cycle	GO:0051537; GO:0051538; GO:0051539; GO:0009061; GO:0044780; GO:0071973; GO:0005737; GO:0009055; GO:0006113; GO:0016020; GO:0046872; GO:0008177; GO:0006099	anaerobic respiration; bacterial-type flagellum assembly; bacterial-type flagellum-dependent cell motility; fermentation; succinate dehydrogenase (ubiquinone) activity; tricarboxylic acid cycle	2 iron, 2 sulfur cluster binding; 3 iron, 4 sulfur cluster binding; 4 iron, 4 sulfur cluster binding; electron carrier activity; metal ion binding; succinate dehydrogenase (ubiquinone) activity	cytoplasm; membrane
frdC	0.0235453	Detected	-0.0235453	Detected	0	1.14809	Detected	1.28296	Detected	1.21553	0.00343516	290.107	291.695	926.37	1190.7	frdC	AATTATCAAAAGTCTCTGGGCGGTAACTGTGGTTGCCACCATCGTAATCCTGTTTGTTGC	fumarate reductase (anaerobic), membrane anchor subunit	frdC	P0A8Q0	FRDC_ECOLI	Fumarate reductase subunit C (Fumarate reductase 15 kDa hydrophobic protein)	frdC b4152 JW4113	0	0	0	anaerobic respiration; bacterial-type flagellum assembly; bacterial-type flagellum-dependent cell motility; fermentation	frdC	frdC	P0A8Q0	FRDC_ECOLI	Fumarate reductase subunit C (Fumarate reductase 15 kDa hydrophobic protein)	0	anaerobic respiration; bacterial-type flagellum assembly; bacterial-type flagellum-dependent cell motility; electron carrier activity; fermentation; integral component of membrane; plasma membrane	GO:0009061; GO:0044780; GO:0071973; GO:0009055; GO:0006113; GO:0016021; GO:0005886	anaerobic respiration; bacterial-type flagellum assembly; bacterial-type flagellum-dependent cell motility; fermentation	electron carrier activity	integral component of membrane; plasma membrane
frdD	0.0222945	Detected	-0.0222945	Detected	0	2.44455	Detected	2.4916	Detected	2.46807	0.000172411	113.578	114.398	891.599	1078.33	frdD	TTCTACGGTCTGGCTGCTATCCTGACAGTTGTCACGCTGATTGGTGTCGTTACAATCTAA	fumarate reductase (anaerobic), membrane anchor subunit	frdD	P0A8Q3	FRDD_ECOLI	Fumarate reductase subunit D (Fumarate reductase 13 kDa hydrophobic protein)	frdD b4151 JW4112	0	0	0	anaerobic respiration; fermentation; fumarate metabolic process	frdD	frdD	P0A8Q3	FRDD_ECOLI	Fumarate reductase subunit D (Fumarate reductase 13 kDa hydrophobic protein)	0	anaerobic respiration; electron carrier activity; fermentation; fumarate metabolic process; integral component of membrane; plasma membrane	GO:0009061; GO:0009055; GO:0006113; GO:0006106; GO:0016021; GO:0005886	anaerobic respiration; fermentation; fumarate metabolic process	electron carrier activity	integral component of membrane; plasma membrane
fre	-0.030921	Detected	0.030921	Detected	0	1.16017	Detected	1.15634	Detected	1.15825	0.000714646	146.259	158.594	489.081	571.017	fre	ACAACCTTAAGCTGTAAAGTGACCTCGGTAGAAGCTATCACGGATACCGTATATCGTGTC	flavin reductase	fre	P0AEN1	FRE_ECOLI	NAD(P)H-flavin reductase (EC 1.16.1.3) (EC 1.5.1.41) (Aquacobalamin reductase) (FMN reductase) (Ferrisiderophore reductase C) (NAD(P)H:flavin oxidoreductase) (Riboflavin reductase [NAD(P)H])	fre fadI flrD fsrC ubiB b3844 JW3820	1.16.1.3; 1.5.1.41	0	fadI flrD fsrC ubiB	aquacobalamin reductase activity; ion transport; iron ion homeostasis; oxidation-reduction process; riboflavin reductase (NADH) activity; riboflavin reductase (NADPH) activity	fre	fre	P0AEN1	FRE_ECOLI	NAD(P)H-flavin reductase (EC 1.16.1.3) (EC 1.5.1.41) (Aquacobalamin reductase) (FMN reductase) (Ferrisiderophore reductase C) (NAD(P)H:flavin oxidoreductase) (Riboflavin reductase [NAD(P)H])	0	aquacobalamin reductase activity; ion transport; iron ion homeostasis; response to oxidative stress; riboflavin reductase (NADH) activity; riboflavin reductase (NADPH) activity	GO:0047138; GO:0006811; GO:0055072; GO:0006979; GO:0052875; GO:0042602	aquacobalamin reductase activity; ion transport; iron ion homeostasis; response to oxidative stress; riboflavin reductase (NADH) activity; riboflavin reductase (NADPH) activity	aquacobalamin reductase activity; riboflavin reductase (NADH) activity; riboflavin reductase (NADPH) activity	0
frlR	-0.064034	Detected	0.064034	Detected	0	0.756343	Detected	0.878315	Detected	0.817329	0.0115039	26.397	29.9677	68.2679	86.9667	frlR	TCCGAACTCTTCTGCCGCGCCAATCGCATCACCTTAACTATTGATAATAAAAGACATTAA	predicted DNA-binding transcriptional regulator	frlR	P45544	FRLR_ECOLI	HTH-type transcriptional regulator FrlR	frlR yhfR b3375 JW5698	0	PATHWAY: Carbohydrate metabolism; fructoselysine degradation [regulation].	yhfR	sequence-specific DNA binding transcription factor activity; transcription, DNA-templated	frlR	frlR	P45544	FRLR_ECOLI	HTH-type transcriptional regulator FrlR	PATHWAY: Carbohydrate metabolism; fructoselysine degradation [regulation].	DNA binding; sequence-specific DNA binding transcription factor activity; transcription, DNA-templated	GO:0003677; GO:0003700; GO:0006351	sequence-specific DNA binding transcription factor activity; transcription, DNA-templated	DNA binding; sequence-specific DNA binding transcription factor activity	0
frmA	-0.0643342	Detected	0.0643342	Detected	0	0.842091	Detected	0.924988	Detected	0.883539	0.00741924	21.4776	24.3929	58.959	73.1011	frmA	ATCAACAAATGGGGTATCGACCATACCTTTGAATGCATCGGTAACGTCAACGTGATGCGT	alcohol dehydrogenase class III/glutathione-dependent formaldehyde dehydrogenase	frmA	P25437	FRMA_ECOLI	S-(hydroxymethyl)glutathione dehydrogenase (EC 1.1.1.284) (Alcohol dehydrogenase class-3) (EC 1.1.1.1) (Alcohol dehydrogenase class-III) (Glutathione-dependent formaldehyde dehydrogenase) (FALDH) (FDH) (GSH-FDH) (EC 1.1.1.-)	frmA adhC b0356 JW0347	1.1.1.284; 1.1.1.1; 1.1.1.-	0	adhC	alcohol dehydrogenase activity, zinc-dependent; ethanol oxidation; formaldehyde catabolic process; S-(hydroxymethyl)glutathione dehydrogenase activity	frmA	frmA	P25437	FRMA_ECOLI	S-(hydroxymethyl)glutathione dehydrogenase (EC 1.1.1.284) (Alcohol dehydrogenase class-3) (EC 1.1.1.1) (Alcohol dehydrogenase class-III) (Glutathione-dependent formaldehyde dehydrogenase) (FALDH) (FDH) (GSH-FDH) (EC 1.1.1.-)	0	alcohol dehydrogenase activity, zinc-dependent; cytoplasm; cytosol; ethanol oxidation; formaldehyde catabolic process; identical protein binding; S-(hydroxymethyl)glutathione dehydrogenase activity; zinc ion binding	GO:0051903; GO:0004024; GO:0005737; GO:0005829; GO:0006069; GO:0046294; GO:0042802; GO:0008270	alcohol dehydrogenase activity, zinc-dependent; ethanol oxidation; formaldehyde catabolic process; S-(hydroxymethyl)glutathione dehydrogenase activity	alcohol dehydrogenase activity, zinc-dependent; identical protein binding; S-(hydroxymethyl)glutathione dehydrogenase activity; zinc ion binding	cytoplasm; cytosol
frmB	0.0820692	Detected	-0.0820692	Detected	0	0.843973	Detected	0.793615	Detected	0.818794	0.0108141	23.773	22.0404	59.0397	66.7428	frmB	GAGATGAATATCAAGACGTTAATCCGTTATCACGAGGGTTATGATCACAGCTATTATTTT	predicted esterase	frmB	P51025	SFGH1_ECOLI	S-formylglutathione hydrolase FrmB (FGH) (EC 3.1.2.12)	frmB yaiM b0355 JW0346	3.1.2.12	0	yaiM	formaldehyde catabolic process; formaldehyde metabolic process; S-formylglutathione hydrolase activity	frmB	frmB	P51025	SFGH1_ECOLI	S-formylglutathione hydrolase FrmB (FGH) (EC 3.1.2.12)	0	carboxylic ester hydrolase activity; formaldehyde catabolic process; formaldehyde metabolic process; S-formylglutathione hydrolase activity	GO:0018738; GO:0052689; GO:0046294; GO:0046292	carboxylic ester hydrolase activity; formaldehyde catabolic process; formaldehyde metabolic process; S-formylglutathione hydrolase activity	carboxylic ester hydrolase activity; S-formylglutathione hydrolase activity	0
frmR	-0.0755434	Detected	0.0755434	Detected	0	0.78076	Detected	0.859178	Detected	0.819969	0.0106033	174.997	201.864	463.989	573.5	frmR	CGCGAAGTCAGCCAATCCGTTGACGACACTATTGAACTGGTTCGTGCCTATCTTAAATAG	regulator protein that represses frmRAB operon	frmR	P0AAP3	FRMR_ECOLI	Transcriptional repressor FrmR	frmR yaiN b0357 JW0348	0	0	yaiN	negative regulation of transcription, DNA-templated; transcription, DNA-templated	frmR	frmR	P0AAP3	FRMR_ECOLI	Transcriptional repressor FrmR	0	cytoplasm; DNA binding; negative regulation of transcription, DNA-templated; transcription, DNA-templated	GO:0003677; GO:0005737; GO:0045892; GO:0006351	negative regulation of transcription, DNA-templated; transcription, DNA-templated	DNA binding	cytoplasm
fruR	-0.0187519	Detected	0.0187519	Detected	0	1.45936	Detected	1.56928	Detected	1.51432	0.0014673	95.0663	101.359	387.87	489.999	fruR	TGGCGATAACGAACTGCTCGACTTCTTACAGTGTCCGGTGCTGGCAGTGGCTCAACGTCA	DNA-binding transcriptional dual regulator	#N/A	#N/A	#N/A	#N/A	#N/A	#N/A	#N/A	#N/A	#N/A	fruR	fruR	P0ACP1	CRA_ECOLI	Catabolite repressor/activator (Fructose repressor)	#N/A	#N/A	#N/A	#N/A	#N/A	#N/A
fsaB	0.0761261	Detected	-0.0761261	Detected	0	1.53197	Detected	1.55482	Detected	1.5434	0.00247839	912.71	853.192	3666.83	4361.02	fsaB	TCAGCTATAGAGAAGTTCGAACACGACTGGAATGCCGCATTTGGCACTACTCATCTCTAA	fructose-6-phosphate aldolase 2	fsaB	P32669	FSAB_ECOLI	Fructose-6-phosphate aldolase 2 (EC 4.1.2.-) (Fructose-6-phosphate aldolase B) (FSAB)	fsaB talC yijG b3946 JW3918	4.1.2.-	0	talC yijG	fructose 6-phosphate aldolase activity; fructose metabolic process	fsaB	fsaB	P32669	FSAB_ECOLI	Fructose-6-phosphate aldolase 2 (EC 4.1.2.-) (Fructose-6-phosphate aldolase B) (FSAB)	0	cytoplasm; fructose 6-phosphate aldolase activity; fructose metabolic process	GO:0005737; GO:0097023; GO:0006000	fructose 6-phosphate aldolase activity; fructose metabolic process	fructose 6-phosphate aldolase activity	cytoplasm
ftsA	-0.13737	Detected	0.13737	Detected	0	1.69143	Detected	1.72875	Detected	1.71009	0.00650766	296	372	1540	1850	ftsA	AACGAAGAGATATTGCAGTTGCAGGAAAAGCTTCGCCAACAAGGGGTTAAACATCACCTG	ATP-binding cell division protein involved in recruitment of FtsK to Z ring	ftsA	P0ABH0	FTSA_ECOLI	Cell division protein FtsA	ftsA divA b0094 JW0092	0	0	divA	cell cycle; cell division; regulation of cell shape	ftsA	ftsA	P0ABH0	FTSA_ECOLI	Cell division protein FtsA	0	ATP binding; cell cycle; cell division; cell division site; cytoplasmic side of plasma membrane; identical protein binding; regulation of cell shape	GO:0005524; GO:0007049; GO:0051301; GO:0032153; GO:0009898; GO:0042802; GO:0008360	cell cycle; cell division; regulation of cell shape	ATP binding; identical protein binding	cell division site; cytoplasmic side of plasma membrane
ftsN	-0.0139248	Detected	0.0139248	Detected	0	1.38436	Detected	1.28707	Detected	1.33571	0.00143204	179.883	190.511	694.416	759.889	ftsN	ACAATGGCTGGAATCGTGTGGTCATTGGCCCGGTGAAAGGCAAAGAGAACGCAGACAGCA	essential cell division protein	ftsN	P29131	FTSN_ECOLI	Cell division protein FtsN	ftsN msgA b3933 JW3904	0	0	msgA	barrier septum assembly; cell division	ftsN	ftsN	P29131	FTSN_ECOLI	Cell division protein FtsN	0	barrier septum assembly; cell division; cell septum; integral component of membrane; plasma membrane	GO:0000917; GO:0051301; GO:0030428; GO:0016021; GO:0005886	barrier septum assembly; cell division	0	cell septum; integral component of membrane; plasma membrane
ftsQ	-0.11727	Detected	0.11727	Detected	0	1.00085	Detected	1.00593	Detected	1.00339	0.013392	324	396	1030	1210	ftsQ	AATAACGATATTAAGCTCAATCTTGGCCGGGGCGATACGATGAAACGTTTGGCTCGCTTT	membrane anchored protein involved in growth of wall at septum	ftsQ	P06136	FTSQ_ECOLI	Cell division protein FtsQ	ftsQ b0093 JW0091	0	0	0	barrier septum assembly; cell division; cytokinesis by binary fission	ftsQ	ftsQ	P06136	FTSQ_ECOLI	Cell division protein FtsQ	0	barrier septum assembly; cell division; cell division site; FtsZ-dependent cytokinesis; identical protein binding; integral component of membrane; integral component of plasma membrane; plasma membrane	GO:0043093; GO:0000917; GO:0051301; GO:0032153; GO:0042802; GO:0016021; GO:0005887; GO:0005886	barrier septum assembly; cell division; FtsZ-dependent cytokinesis	identical protein binding	cell division site; integral component of membrane; integral component of plasma membrane; plasma membrane
ftsW	0.0639725	Detected	-0.0639725	Detected	0	0.98874	Detected	0.894723	Detected	0.941731	0.00703143	44.6	42.4	124	136	ftsW	AATTGACCACCGTTTTTCCGGTTTTCTCGCCTGTTCTATTGGCATCTGGTTTAGCTTCCA	integral membrane protein involved in stabilizing FstZ ring during cell division	ftsW	P0ABG4	FTSW_ECOLI	Lipid II flippase FtsW (Cell division protein FtsW)	ftsW b0089 JW0087	0	0	0	cell cycle; cell division; lipid-linked peptidoglycan transport; lipid-linked peptidoglycan transporter activity; peptidoglycan biosynthetic process; regulation of cell shape	ftsW	ftsW	P0ABG4	FTSW_ECOLI	Lipid II flippase FtsW (Cell division protein FtsW)	0	cell cycle; cell division; cell division site; cell wall organization; integral component of plasma membrane; lipid-linked peptidoglycan transport; lipid-linked peptidoglycan transporter activity; peptidoglycan biosynthetic process; regulation of cell shape	GO:0007049; GO:0051301; GO:0032153; GO:0071555; GO:0005887; GO:0015836; GO:0015648; GO:0009252; GO:0008360	cell cycle; cell division; cell wall organization; lipid-linked peptidoglycan transport; lipid-linked peptidoglycan transporter activity; peptidoglycan biosynthetic process; regulation of cell shape	lipid-linked peptidoglycan transporter activity	cell division site; integral component of plasma membrane
ftsZ	-0.030488	Detected	0.030488	Detected	0	1.45777	Detected	1.57862	Detected	1.51819	0.00198144	239	259	982	1250	ftsZ	ACTGCGAAAGAGCCGGATTATCTGGATATCCCAGCATTCCTGCGTAAGCAAGCTGATTAA	GTP-binding tubulin-like cell division protein	ftsZ	P0A9A6	FTSZ_ECOLI	Cell division protein FtsZ	ftsZ sfiB sulB b0095 JW0093	0	0	sfiB sulB	barrier septum assembly; cell division; cytokinesis by binary fission; GTPase activity; protein polymerization	ftsZ	ftsZ	P0A9A6	FTSZ_ECOLI	Cell division protein FtsZ	0	barrier septum assembly; cell division; cell division site; cytoplasm; FtsZ-dependent cytokinesis; GTPase activity; GTP binding; identical protein binding; protein complex; protein polymerization	GO:0043093; GO:0005525; GO:0003924; GO:0000917; GO:0051301; GO:0032153; GO:0005737; GO:0042802; GO:0043234; GO:0051258	barrier septum assembly; cell division; FtsZ-dependent cytokinesis; GTPase activity; protein polymerization	GTPase activity; GTP binding; identical protein binding	cell division site; cytoplasm; protein complex
fucI	0.12949	Detected	-0.12949	Detected	0	1.30292	Detected	1.40041	Detected	1.35167	0.0103163	79.2613	68.8093	261.821	327.922	fucI	TAACCATGGGGTTCTGACCATCGGCCACGTTGGCGCAGACTTTATCACTCTCGCCTCCAT	L-fucose isomerase	fucI	P69922	FUCI_ECOLI	L-fucose isomerase (FucIase) (EC 5.3.1.25) (6-deoxy-L-galactose isomerase) (D-arabinose isomerase) (EC 5.3.1.3)	fucI b2802 JW2773	5.3.1.25; 5.3.1.3	PATHWAY: Carbohydrate degradation; L-fucose degradation; L-lactaldehyde and glycerone phosphate from L-fucose: step 1/3.	0	arabinose isomerase activity; D-arabinose catabolic process; L-fucose catabolic process; L-fucose isomerase activity	fucI	fucI	P69922	FUCI_ECOLI	L-fucose isomerase (FucIase) (EC 5.3.1.25) (6-deoxy-L-galactose isomerase) (D-arabinose isomerase) (EC 5.3.1.3)	PATHWAY: Carbohydrate degradation; L-fucose degradation; L-lactaldehyde and glycerone phosphate from L-fucose: step 1/3.	arabinose isomerase activity; cytosol; D-arabinose catabolic process; identical protein binding; L-fucose catabolic process; L-fucose isomerase activity; manganese ion binding	GO:0019571; GO:0042355; GO:0008736; GO:0008790; GO:0005829; GO:0042802; GO:0030145	arabinose isomerase activity; D-arabinose catabolic process; L-fucose catabolic process; L-fucose isomerase activity	arabinose isomerase activity; identical protein binding; L-fucose isomerase activity; manganese ion binding	cytosol
fucP	0.218701	Detected	-0.218702	Detected	-1.19209e-07	1.20529	Detected	1.28164	Detected	1.24347	0.0304291	15.3006	11.7377	44.4023	54.8036	fucP	ATGCAGCGCCTTTATGTCGATTCAGTACCCAACAATCTTCTCGCTGGGCATTAAGAATCT	L-fucose transporter	fucP	P11551	FUCP_ECOLI	L-fucose-proton symporter (6-deoxy-L-galactose permease) (L-fucose permease)	fucP b2801 JW2772	0	0	0	arabinose:proton symporter activity; arabinose transport; fructose transport; fucose:proton symporter activity; fucose metabolic process; fucose transport; galactose:proton symporter activity; galactose transport; hexose:proton symporter activity; hexose transmembrane transport	fucP	fucP	P11551	FUCP_ECOLI	L-fucose-proton symporter (6-deoxy-L-galactose permease) (L-fucose permease)	0	arabinose:proton symporter activity; arabinose transport; fructose transport; fucose:proton symporter activity; fucose metabolic process; fucose transport; galactose:proton symporter activity; galactose transport; hexose:proton symporter activity; hexose transmembrane transport; integral component of membrane; plasma membrane	GO:0015751; GO:0015518; GO:0015755; GO:0006004; GO:0015756; GO:0015535; GO:0015757; GO:0015517; GO:0035428; GO:0009679; GO:0016021; GO:0005886	arabinose:proton symporter activity; arabinose transport; fructose transport; fucose:proton symporter activity; fucose metabolic process; fucose transport; galactose:proton symporter activity; galactose transport; hexose:proton symporter activity; hexose transmembrane transport	arabinose:proton symporter activity; fucose:proton symporter activity; galactose:proton symporter activity; hexose:proton symporter activity	integral component of membrane; plasma membrane
fumA	0.0526733	Detected	-0.0526733	Detected	0	1.02326	Detected	1.07123	Detected	1.04725	0.00304049	64.1265	61.9258	184.042	222.73	fumA	TCTGGATCGAAAAACTGGAACATAATCCAGGCAAATATATCCCGGAAGAGCTGCGCAAAG	fumarate hydratase (fumarase A), aerobic Class I	fumA	P0AC33	FUMA_ECOLI	Fumarate hydratase class I, aerobic (Fumarase) (EC 4.2.1.2)	fumA b1612 JW1604	4.2.1.2	PATHWAY: Carbohydrate metabolism; tricarboxylic acid cycle; (S)-malate from fumarate: step 1/1.	0	fumarate hydratase activity; oxaloacetate tautomerase activity; tricarboxylic acid cycle	fumA	fumA	P0AC33	FUMA_ECOLI	Fumarate hydratase class I, aerobic (EC 4.2.1.2) (Fumarase A) (Oxaloacetate keto--enol-isomerase) (OAAKE isomerase) (Oxaloacetate tautomerase) (EC 5.3.2.2)	PATHWAY: Carbohydrate metabolism; tricarboxylic acid cycle; (S)-malate from fumarate: step 1/1. {ECO:0000303|PubMed:1329945, ECO:0000303|PubMed:3282546}.	4 iron, 4 sulfur cluster binding; cytosol; fumarate hydratase activity; identical protein binding; metal ion binding; oxaloacetate tautomerase activity; tricarboxylic acid cycle	GO:0051539; GO:0005829; GO:0004333; GO:0042802; GO:0046872; GO:0050163; GO:0006099	fumarate hydratase activity; oxaloacetate tautomerase activity; tricarboxylic acid cycle	4 iron, 4 sulfur cluster binding; fumarate hydratase activity; identical protein binding; metal ion binding; oxaloacetate tautomerase activity	cytosol
fumB	0.0711811	Detected	-0.0711811	Detected	0	0.997791	Detected	1.03746	Detected	1.01763	0.00523133	15.6992	14.7764	43.7038	52.5872	fumB	TTATCGTGGGCCGAGATATTGCACACGCCAAGCTGAAAGAGCTGATTGACGCCGGTAAAG	anaerobic class I fumarate hydratase (fumarase B)	fumB	P14407	FUMB_ECOLI	Fumarate hydratase class I, anaerobic (Fumarase) (EC 4.2.1.2)	fumB b4122 JW4083	4.2.1.2	PATHWAY: Carbohydrate metabolism; tricarboxylic acid cycle; (S)-malate from fumarate: step 1/1.	0	biofilm formation; cellular response to DNA damage stimulus; D(-)-tartrate dehydratase activity; fumarate hydratase activity; tricarboxylic acid cycle	fumB	fumB	P14407	FUMB_ECOLI	Fumarate hydratase class I, anaerobic (EC 4.2.1.2) (D-tartrate dehydratase) (EC 4.2.1.81) (Fumarase B)	0	4 iron, 4 sulfur cluster binding; biofilm formation; cellular response to DNA damage stimulus; cytosol; D(-)-tartrate dehydratase activity; fumarate hydratase activity; metal ion binding; tricarboxylic acid cycle	GO:0051539; GO:0047808; GO:0042710; GO:0006974; GO:0005829; GO:0004333; GO:0046872; GO:0006099	biofilm formation; cellular response to DNA damage stimulus; D(-)-tartrate dehydratase activity; fumarate hydratase activity; tricarboxylic acid cycle	4 iron, 4 sulfur cluster binding; D(-)-tartrate dehydratase activity; fumarate hydratase activity; metal ion binding	cytosol
fumC	-0.0295212	Detected	0.0295212	Detected	0	1.5174	Detected	1.73473	Detected	1.62607	0.00476114	22.423	24.2669	95.9552	130.59	fumC	TTAACACCCACATTGGTTATGACAAAGCCGCCGAGATCGCCAAAAAAGCGCATAAAGAAG	fumarate hydratase (fumarase C),aerobic Class II	fumC	P05042	FUMC_ECOLI	Fumarate hydratase class II (Fumarase C) (EC 4.2.1.2) (Iron-independent fumarase)	fumC b1611 JW1603	4.2.1.2	PATHWAY: Carbohydrate metabolism; tricarboxylic acid cycle; (S)-malate from fumarate: step 1/1.	0	fumarate hydratase activity; fumarate metabolic process; response to oxidative stress; tricarboxylic acid cycle	fumC	fumC	P05042	FUMC_ECOLI	Fumarate hydratase class II (Fumarase C) (EC 4.2.1.2) (Iron-independent fumarase)	PATHWAY: Carbohydrate metabolism; tricarboxylic acid cycle; (S)-malate from fumarate: step 1/1.	fumarate hydratase activity; fumarate metabolic process; response to oxidative stress; tricarboxylic acid cycle; tricarboxylic acid cycle enzyme complex	GO:0004333; GO:0006106; GO:0006979; GO:0006099; GO:0045239	fumarate hydratase activity; fumarate metabolic process; response to oxidative stress; tricarboxylic acid cycle	fumarate hydratase activity	tricarboxylic acid cycle enzyme complex
fxsA	-0.0137439	Detected	0.0137439	Detected	0	1.48539	Detected	1.56434	Detected	1.52487	0.000750708	117.591	124.507	486.811	601.934	fxsA	AATACTTTTGATGGTGAGTACCAGCGAAAGGATGATGAGCGCGACCGCCTTGATCATAAA	inner membrane protein	fxsA	P37147	FXSA_ECOLI	UPF0716 protein FxsA (Suppressor of F exclusion of phage T7)	fxsA yjeG b4140 JW4100	0	0	yjeG	0	fxsA	fxsA	P37147	FXSA_ECOLI	UPF0716 protein FxsA (Suppressor of F exclusion of phage T7)	0	integral component of membrane; plasma membrane	GO:0016021; GO:0005886	0	0	integral component of membrane; plasma membrane
galE	0.0951829	Detected	-0.0951829	Detected	0	0.86002	Detected	0.875223	Detected	0.867621	0.0118964	105.847	96.3649	263.403	311.614	galE	AACAATGTCAACGGCACTCTGCGCCTGATTAGCGCCATGCGCGCCGCTAACGTCAAAAAC	UDP-galactose-4-epimerase	galE	P09147	GALE_ECOLI	UDP-glucose 4-epimerase (EC 5.1.3.2) (Galactowaldenase) (UDP-galactose 4-epimerase)	galE galD b0759 JW0742	5.1.3.2	PATHWAY: Carbohydrate metabolism; galactose metabolism.	galD	carbohydrate metabolic process; colanic acid biosynthetic process; galactose catabolic process via UDP-galactose; galactose metabolic process; racemase and epimerase activity, acting on carbohydrates and derivatives; UDP-glucose 4-epimerase activity	galE	galE	P09147	GALE_ECOLI	UDP-glucose 4-epimerase (EC 5.1.3.2) (Galactowaldenase) (UDP-galactose 4-epimerase)	PATHWAY: Carbohydrate metabolism; galactose metabolism.	carbohydrate metabolic process; colanic acid biosynthetic process; cytoplasm; cytosol; galactose catabolic process via UDP-galactose; galactose metabolic process; identical protein binding; NAD+ binding; racemase and epimerase activity, acting on carbohydrates and derivatives; UDP-glucose 4-epimerase activity	GO:0070403; GO:0003978; GO:0005975; GO:0009242; GO:0005737; GO:0005829; GO:0033499; GO:0006012; GO:0042802; GO:0016857	carbohydrate metabolic process; colanic acid biosynthetic process; galactose catabolic process via UDP-galactose; galactose metabolic process; racemase and epimerase activity, acting on carbohydrates and derivatives; UDP-glucose 4-epimerase activity	identical protein binding; NAD+ binding; racemase and epimerase activity, acting on carbohydrates and derivatives; UDP-glucose 4-epimerase activity	cytoplasm; cytosol
galM	-0.0302923	Detected	0.0302923	Detected	0	1.71433	Detected	1.76722	Detected	1.74078	0.000533214	28.0323	30.3699	137.577	167.066	galM	ATCGTCTGACCGACGATAACCGTATCTCCATTACTTATCGCGCCACAGTTGATAAACCTT	galactose-1-epimerase (mutarotase)	galM	P0A9C3	GALM_ECOLI	Aldose 1-epimerase (EC 5.1.3.3) (Galactose mutarotase) (Type-1 mutarotase)	galM b0756 JW0739	5.1.3.3	PATHWAY: Carbohydrate metabolism; hexose metabolism.	0	aldose 1-epimerase activity; galactose catabolic process via UDP-galactose	galM	galM	P0A9C3	GALM_ECOLI	Aldose 1-epimerase (EC 5.1.3.3) (Galactose mutarotase) (Type-1 mutarotase)	PATHWAY: Carbohydrate metabolism; hexose metabolism.	aldose 1-epimerase activity; carbohydrate binding; cytoplasm; galactose catabolic process via UDP-galactose	GO:0004034; GO:0030246; GO:0005737; GO:0033499	aldose 1-epimerase activity; galactose catabolic process via UDP-galactose	aldose 1-epimerase activity; carbohydrate binding	cytoplasm
galR	-0.00823688	Detected	0.00823688	Detected	0	2.04984	Detected	2.10691	Detected	2.07838	0.000204106	96.215	101.099	586.801	714.642	galR	TATCTGTGCTCTAACCACTCTATTTCTGACGCCGAAGATCGTCTGCAAGGGTATTACGAT	DNA-binding transcriptional repressor	galR	P03024	GALR_ECOLI	HTH-type transcriptional regulator GalR (Galactose operon repressor)	galR b2837 JW2805	0	PATHWAY: Carbohydrate metabolism; galactose metabolism [regulation].	0	galactose metabolic process; regulation of transcription, DNA-templated; sequence-specific DNA binding transcription factor activity; transcription, DNA-templated	galR	galR	P03024	GALR_ECOLI	HTH-type transcriptional regulator GalR (Galactose operon repressor)	PATHWAY: Carbohydrate metabolism; galactose metabolism [regulation].	DNA binding; galactose metabolic process; identical protein binding; regulation of transcription, DNA-templated; sequence-specific DNA binding transcription factor activity; transcription, DNA-templated	GO:0003677; GO:0006012; GO:0042802; GO:0006355; GO:0003700; GO:0006351	galactose metabolic process; regulation of transcription, DNA-templated; sequence-specific DNA binding transcription factor activity; transcription, DNA-templated	DNA binding; identical protein binding; sequence-specific DNA binding transcription factor activity	0
galS	0.0657251	Detected	-0.0657251	Detected	0	1.9175	Detected	1.9785	Detected	1.948	0.00138069	19.2873	18.2914	101.956	124.508	galS	TTGCGATTCCGTTACATCTCTCAATCATCGGTTTCGATGATATTCCCATCGCCCGTTACA	DNA-binding transcriptional repressor	galS	P25748	GALS_ECOLI	HTH-type transcriptional regulator GalS (Mgl repressor and galactose ultrainduction factor)	galS b2151 JW2138	0	0	0	regulation of transcription, DNA-templated; sequence-specific DNA binding transcription factor activity; transcription, DNA-templated	galS	galS	P25748	GALS_ECOLI	HTH-type transcriptional regulator GalS (Mgl repressor and galactose ultrainduction factor)	0	DNA binding; regulation of transcription, DNA-templated; sequence-specific DNA binding transcription factor activity; transcription, DNA-templated	GO:0003677; GO:0006355; GO:0003700; GO:0006351	regulation of transcription, DNA-templated; sequence-specific DNA binding transcription factor activity; transcription, DNA-templated	DNA binding; sequence-specific DNA binding transcription factor activity	0
gapA	-0.030304	Detected	0.030304	Detected	0	1.13093	Detected	1.30468	Detected	1.21781	0.00565999	1670.03	1809.32	5470.1	7223.04	gapA	AGTATCTACCGATTTCAACGGCGAAGTTTGCACTTCCGTGTTCGATGCTAAAGCTGGTAT	glyceraldehyde-3-phosphate dehydrogenase A	gapA	P0A9B2	G3P1_ECOLI	Glyceraldehyde-3-phosphate dehydrogenase A (GAPDH-A) (EC 1.2.1.12)	gapA b1779 JW1768	1.2.1.12	PATHWAY: Carbohydrate degradation; glycolysis; pyruvate from D-glyceraldehyde 3-phosphate: step 1/5.	0	glucose metabolic process; glyceraldehyde-3-phosphate dehydrogenase (NAD+) (phosphorylating) activity; glycolytic process	gapA	gapA	P0A9B2	G3P1_ECOLI	Glyceraldehyde-3-phosphate dehydrogenase A (GAPDH-A) (EC 1.2.1.12)	PATHWAY: Carbohydrate degradation; glycolysis; pyruvate from D-glyceraldehyde 3-phosphate: step 1/5.	cytosol; glucose metabolic process; glyceraldehyde-3-phosphate dehydrogenase (NAD+) (phosphorylating) activity; glycolytic process; membrane; NAD binding; NADP binding	GO:0051287; GO:0050661; GO:0005829; GO:0006006; GO:0004365; GO:0006096; GO:0016020	glucose metabolic process; glyceraldehyde-3-phosphate dehydrogenase (NAD+) (phosphorylating) activity; glycolytic process	glyceraldehyde-3-phosphate dehydrogenase (NAD+) (phosphorylating) activity; NAD binding; NADP binding	cytosol; membrane
garD	-0.408036	Detected	0.408036	Detected	0	2.84517	Detected	2.87151	Detected	2.85834	0.0197959	18.7382	34.2717	261.665	311.955	garD	AGAAAACCTTCTCGGATCAATGGGGGCTGCATAACCAGCTGGCGGTGTTTAACCCGGCAC	(D)-galactarate dehydrogenase	garD	P39829	GARD_ECOLI	D-galactarate dehydratase (GalcD) (EC 4.2.1.42)	garD yhaG b3128 JW3097	4.2.1.42	PATHWAY: Carbohydrate acid metabolism; galactarate degradation; D-glycerate from galactarate: step 1/3.	yhaG	galactarate catabolic process; galactarate dehydratase activity	garD	garD	P39829	GARD_ECOLI	D-galactarate dehydratase (GalcD) (EC 4.2.1.42)	PATHWAY: Carbohydrate acid metabolism; galactarate degradation; D-glycerate from galactarate: step 1/3.	galactarate catabolic process; galactarate dehydratase activity	GO:0046392; GO:0008867	galactarate catabolic process; galactarate dehydratase activity	galactarate dehydratase activity	0
garK	0.122202	Detected	-0.122202	Detected	0	1.56062	Detected	1.62851	Detected	1.59457	0.00626699	30.7903	27.0015	122.215	149.962	garK	ACCTCTCTCACTATGCCGAGGTCATTAAAAAAGCGCTGCATGTTGATGTGAAAGATGTCC	glycerate kinase I	garK	P23524	GLXK1_ECOLI	Glycerate 2-kinase (EC 2.7.1.165) (GK1)	garK yhaD b3124 JW3093	2.7.1.165	0	yhaD	D-glucarate catabolic process; galactarate catabolic process; glycerate kinase activity; kinase activity; organic acid phosphorylation	garK	garK	P23524	GLXK1_ECOLI	Glycerate 2-kinase (EC 2.7.1.165) (GK1)	0	ATP binding; D-glucarate catabolic process; galactarate catabolic process; glycerate kinase activity; kinase activity; organic acid phosphorylation	GO:0005524; GO:0042838; GO:0046392; GO:0008887; GO:0016301; GO:0031388	D-glucarate catabolic process; galactarate catabolic process; glycerate kinase activity; kinase activity; organic acid phosphorylation	ATP binding; glycerate kinase activity; kinase activity	0
garL	-0.137583	Detected	0.137583	Detected	0	3.98828	Detected	4.02136	Detected	4.00482	0.00119514	13.0859	16.4507	334.592	400.768	garL	TCGGCAATGCATCACACCCGGATGTACAAAAAGCAATTCAGCACATTTTTAACCGTGCCA	alpha-dehydro-beta-deoxy-D-glucarate aldolase	garL	P23522	GARL_ECOLI	5-keto-4-deoxy-D-glucarate aldolase (KDGluc aldolase) (KDGlucA) (EC 4.1.2.20) (2-dehydro-3-deoxy-D-glucarate aldolase) (2-keto-3-deoxy-D-glucarate aldolase) (5-dehydro-4-deoxy-D-glucarate aldolase) (Alpha-keto-beta-deoxy-D-glucarate aldolase)	garL yhaF b3126 JW3095	4.1.2.20	PATHWAY: Carbohydrate acid metabolism; galactarate degradation; D-glycerate from galactarate: step 2/3.	yhaF	2-dehydro-3-deoxyglucarate aldolase activity; carbon-carbon lyase activity; cellular aromatic compound metabolic process; D-glucarate catabolic process; galactarate catabolic process; glucarate catabolic process	garL	garL	P23522	GARL_ECOLI	5-keto-4-deoxy-D-glucarate aldolase (KDGluc aldolase) (KDGlucA) (EC 4.1.2.20) (2-dehydro-3-deoxy-D-glucarate aldolase) (2-keto-3-deoxy-D-glucarate aldolase) (5-dehydro-4-deoxy-D-glucarate aldolase) (Alpha-keto-beta-deoxy-D-glucarate aldolase)	PATHWAY: Carbohydrate acid metabolism; galactarate degradation; D-glycerate from galactarate: step 2/3.	2-dehydro-3-deoxyglucarate aldolase activity; carbon-carbon lyase activity; cytoplasm; D-glucarate catabolic process; galactarate catabolic process; glucarate catabolic process; magnesium ion binding	GO:0008672; GO:0042838; GO:0016830; GO:0005737; GO:0046392; GO:0019394; GO:0000287	2-dehydro-3-deoxyglucarate aldolase activity; carbon-carbon lyase activity; D-glucarate catabolic process; galactarate catabolic process; glucarate catabolic process	2-dehydro-3-deoxyglucarate aldolase activity; carbon-carbon lyase activity; magnesium ion binding	cytoplasm
garP	0.0682392	Detected	-0.0682392	Detected	0	1.20855	Detected	1.09042	Detected	1.14949	0.00610804	54.3434	51.3581	175.436	189.225	garP	TTCTTCCTCACCTGGTTCCCGATTTATCTGGTGCAGGAAAAAGGCATGTCGATTCTGAAA	predicted (D)-galactarate transporter	garP	P0AA80	GARP_ECOLI	Probable galactarate transporter (D-galactarate permease)	garP yhaU b3127 JW3096	0	0	yhaU	transmembrane transport; transporter activity	garP	garP	P0AA80	GARP_ECOLI	Probable galactarate transporter (D-galactarate permease)	0	integral component of membrane; plasma membrane; transmembrane transport; transporter activity	GO:0016021; GO:0005886; GO:0055085; GO:0005215	transmembrane transport; transporter activity	transporter activity	integral component of membrane; plasma membrane
garR	-0.0342557	Detected	0.0342557	Detected	0	4.43014	Detected	4.49255	Detected	4.46135	0.000107859	19.7438	21.5081	638.342	780.296	garR	GATCATAGCGCCCTGGCGTGCTACTACGAAAAACTGGCGAAAGTCGAAGTTACTCGTTAA	tartronate semialdehyde reductase	garR	P0ABQ2	GARR_ECOLI	2-hydroxy-3-oxopropionate reductase (EC 1.1.1.60) (Tartronate semialdehyde reductase) (TSAR)	garR yhaE b3125 JW5526	1.1.1.60	PATHWAY: Carbohydrate acid metabolism; galactarate degradation; D-glycerate from galactarate: step 3/3.	yhaE	2-hydroxy-3-oxopropionate reductase activity; 3-hydroxyisobutyrate dehydrogenase activity; D-glucarate catabolic process; galactarate catabolic process; glyoxylate metabolic process; pentose-phosphate shunt; phosphogluconate dehydrogenase (decarboxylating) activity; valine metabolic process	garR	garR	P0ABQ2	GARR_ECOLI	2-hydroxy-3-oxopropionate reductase (EC 1.1.1.60) (Tartronate semialdehyde reductase) (TSAR)	PATHWAY: Carbohydrate acid metabolism; galactarate degradation; D-glycerate from galactarate: step 3/3.	2-hydroxy-3-oxopropionate reductase activity; 3-hydroxyisobutyrate dehydrogenase activity; D-glucarate catabolic process; galactarate catabolic process; glyoxylate metabolic process; NAD binding; pentose-phosphate shunt; phosphogluconate dehydrogenase (decarboxylating) activity; valine metabolic process	GO:0008679; GO:0008442; GO:0042838; GO:0051287; GO:0046392; GO:0046487; GO:0006098; GO:0004616; GO:0006573	2-hydroxy-3-oxopropionate reductase activity; 3-hydroxyisobutyrate dehydrogenase activity; D-glucarate catabolic process; galactarate catabolic process; glyoxylate metabolic process; pentose-phosphate shunt; phosphogluconate dehydrogenase (decarboxylating) activity; valine metabolic process	2-hydroxy-3-oxopropionate reductase activity; 3-hydroxyisobutyrate dehydrogenase activity; NAD binding; phosphogluconate dehydrogenase (decarboxylating) activity	0
gatA	0.0118632	Detected	-0.0118632	Detected	0	2.2205	Detected	2.30398	Detected	2.26224	0.000367776	411.956	420.974	2788.82	3459.16	gatA	CTCTTCCTGAAACCCAGTTAAAGGAATACTTCACAAAGTATGTTTTAGATTCAGACGAAT	galactitol-specific enzyme IIA component of PTS	gatA	P69828	PTKA_ECOLI	Galactitol-specific phosphotransferase enzyme IIA component (EC 2.7.1.-) (EIIA-Gat) (PTS system galactitol-specific EIIA component)	gatA b2094 JW2078/JW2081	2.7.1.-	0	0	galactitol metabolic process; kinase activity; phosphoenolpyruvate-dependent sugar phosphotransferase system; transporter activity	gatA	gatA	P69828	PTKA_ECOLI	Galactitol-specific phosphotransferase enzyme IIA component (EC 2.7.1.-) (EIIA-Gat) (PTS system galactitol-specific EIIA component)	0	cytoplasm; galactitol metabolic process; galactitol transport; kinase activity; phosphoenolpyruvate-dependent sugar phosphotransferase system; protein-N(PI)-phosphohistidine-galactitol phosphotransferase system transmembrane transporter activity	GO:0005737; GO:0019402; GO:0015796; GO:0016301; GO:0009401; GO:0022875	galactitol metabolic process; galactitol transport; kinase activity; phosphoenolpyruvate-dependent sugar phosphotransferase system; protein-N(PI)-phosphohistidine-galactitol phosphotransferase system transmembrane transporter activity	kinase activity; protein-N(PI)-phosphohistidine-galactitol phosphotransferase system transmembrane transporter activity	cytoplasm
gatB	-0.0444112	Detected	0.0444112	Detected	0	2.2919	Detected	2.18525	Detected	2.23858	0.00095956	414.169	457.575	3063.23	3330.4	gatB	ATTTCTGGTATCGGTATCGAAGCATTACAAAATAAAATTCTGACTATCTTACAGGGGTGA	galactitol-specific enzyme IIB component of PTS	gatB	P37188	PTKB_ECOLI	Galactitol-specific phosphotransferase enzyme IIB component (EC 2.7.1.69) (EIIB-Gat) (PTS system galactitol-specific EIIB component)	gatB b2093 JW2077	2.7.1.69	0	0	galactitol metabolic process; phosphoenolpyruvate-dependent sugar phosphotransferase system; protein-N(PI)-phosphohistidine-sugar phosphotransferase activity	gatB	gatB	P37188	PTKB_ECOLI	Galactitol-specific phosphotransferase enzyme IIB component (EC 2.7.1.69) (EIIB-Gat) (PTS system galactitol-specific EIIB component)	0	cytoplasm; galactitol metabolic process; galactitol transport; phosphoenolpyruvate-dependent sugar phosphotransferase system; protein-N(PI)-phosphohistidine-galactitol phosphotransferase system transmembrane transporter activity	GO:0005737; GO:0019402; GO:0015796; GO:0009401; GO:0022875	galactitol metabolic process; galactitol transport; phosphoenolpyruvate-dependent sugar phosphotransferase system; protein-N(PI)-phosphohistidine-galactitol phosphotransferase system transmembrane transporter activity	protein-N(PI)-phosphohistidine-galactitol phosphotransferase system transmembrane transporter activity	cytoplasm
gatC	-0.0418081	Detected	0.0418081	Detected	0	2.54457	Detected	2.62396	Detected	2.58426	0.000497294	97.1936	106.993	854.905	1057.39	gatC	TTTATCCCACTCACCATTTTAATTGCTGTTTGTGTGCCGGGTAATCAGGTGCTGCCGTTT	galactitol-specific enzyme IIC component of PTS	gatC	P69831	PTKC_ECOLI	Galactitol permease IIC component (EIIC-Gat) (PTS system galactitol-specific EIIC component)	gatC b2092 JW2076	0	0	0	galactitol metabolic process; galactitol transmembrane transporter activity; phosphoenolpyruvate-dependent sugar phosphotransferase system	gatC	gatC	P69831	PTKC_ECOLI	Galactitol permease IIC component (EIIC-Gat) (PTS system galactitol-specific EIIC component)	0	galactitol metabolic process; galactitol transport; integral component of membrane; phosphoenolpyruvate-dependent sugar phosphotransferase system; plasma membrane; protein-N(PI)-phosphohistidine-galactitol phosphotransferase system transmembrane transporter activity	GO:0019402; GO:0015796; GO:0016021; GO:0009401; GO:0005886; GO:0022875	galactitol metabolic process; galactitol transport; phosphoenolpyruvate-dependent sugar phosphotransferase system; protein-N(PI)-phosphohistidine-galactitol phosphotransferase system transmembrane transporter activity	protein-N(PI)-phosphohistidine-galactitol phosphotransferase system transmembrane transporter activity	integral component of membrane; plasma membrane
gatD	0.0495598	Detected	-0.0495598	Detected	0	2.36104	Detected	2.45988	Detected	2.41046	0.000841999	79.6636	77.2624	579.148	726.043	gatD	TTTGGCAAAATATTGCGTAAAGAGCTGACGGTTATCGGCAGTTGGATGAACTACTCCAGC	galactitol-1-phosphate dehydrogenase, Zn-dependent and NAD(P)-binding	gatD	P0A9S3	GATD_ECOLI	Galactitol-1-phosphate 5-dehydrogenase (EC 1.1.1.251)	gatD b2091 JW2075	1.1.1.251	0	0	galactitol-1-phosphate 5-dehydrogenase activity; galactitol catabolic process; oxidoreductase activity, acting on the CH-OH group of donors, NAD or NADP as acceptor	gatD	gatD	P0A9S3	GATD_ECOLI	Galactitol-1-phosphate 5-dehydrogenase (EC 1.1.1.251)	0	galactitol-1-phosphate 5-dehydrogenase activity; galactitol catabolic process; identical protein binding; oxidoreductase activity, acting on the CH-OH group of donors, NAD or NADP as acceptor; zinc ion binding	GO:0019404; GO:0008868; GO:0042802; GO:0016616; GO:0008270	galactitol-1-phosphate 5-dehydrogenase activity; galactitol catabolic process; oxidoreductase activity, acting on the CH-OH group of donors, NAD or NADP as acceptor	galactitol-1-phosphate 5-dehydrogenase activity; identical protein binding; oxidoreductase activity, acting on the CH-OH group of donors, NAD or NADP as acceptor; zinc ion binding	0
gatY	0.0169229	Detected	-0.0169229	Detected	0	1.42325	Detected	1.43619	Detected	1.42972	0.000160559	2112.59	2143.74	8200.97	9686.82	gatY	AAATATTTCACGGGTCAAAGAGGTGGTGGATTTTTGCCATCGCTTTGATGTCAGCGTCGA	D-tagatose 1,6-bisphosphate aldolase 2, catalytic subunit	gatY	P0C8J6	GATY_ECOLI	D-tagatose-1,6-bisphosphate aldolase subunit GatY (TBPA) (TagBP aldolase) (EC 4.1.2.40) (D-tagatose-bisphosphate aldolase class II) (Tagatose-bisphosphate aldolase)	gatY yegF b2096 JW5343	4.1.2.40	PATHWAY: Carbohydrate metabolism; D-tagatose 6-phosphate degradation; D-glyceraldehyde 3-phosphate and glycerone phosphate from D-tagatose 6-phosphate: step 2/2.	yegF	D-tagatose 6-phosphate catabolic process; galactitol catabolic process; tagatose-bisphosphate aldolase activity	gatY	gatY	P0C8J6	GATY_ECOLI	D-tagatose-1,6-bisphosphate aldolase subunit GatY (TBPA) (TagBP aldolase) (EC 4.1.2.40) (D-tagatose-bisphosphate aldolase class II) (Tagatose-bisphosphate aldolase)	PATHWAY: Carbohydrate metabolism; D-tagatose 6-phosphate degradation; D-glyceraldehyde 3-phosphate and glycerone phosphate from D-tagatose 6-phosphate: step 2/2.	D-tagatose 6-phosphate catabolic process; galactitol catabolic process; tagatose-bisphosphate aldolase activity; zinc ion binding	GO:2001059; GO:0019404; GO:0009025; GO:0008270	D-tagatose 6-phosphate catabolic process; galactitol catabolic process; tagatose-bisphosphate aldolase activity	tagatose-bisphosphate aldolase activity; zinc ion binding	0
gatZ	-0.050565	Detected	0.050565	Detected	0	2.54714	Detected	2.66981	Detected	2.60848	0.000927356	140.509	156.564	1245.65	1587.6	gatZ	TATCTTCCCAAACAATTTGAACGCATTCAGTCCGGGGAATTATCAGCAATACCGCATCAG	D-tagatose 1,6-bisphosphate aldolase 2, subunit	gatZ	P0C8J8	GATZ_ECOLI	D-tagatose-1,6-bisphosphate aldolase subunit GatZ	gatZ b2095 JW2082	0	PATHWAY: Carbohydrate metabolism; D-tagatose 6-phosphate degradation; D-glyceraldehyde 3-phosphate and glycerone phosphate from D-tagatose 6-phosphate: step 2/2.	0	catalytic activity; D-tagatose 6-phosphate catabolic process; galactitol metabolic process	gatZ	gatZ	P0C8J8	GATZ_ECOLI	D-tagatose-1,6-bisphosphate aldolase subunit GatZ	PATHWAY: Carbohydrate metabolism; D-tagatose 6-phosphate degradation; D-glyceraldehyde 3-phosphate and glycerone phosphate from D-tagatose 6-phosphate: step 2/2.	catalytic activity; D-tagatose 6-phosphate catabolic process; galactitol metabolic process	GO:2001059; GO:0003824; GO:0019402	catalytic activity; D-tagatose 6-phosphate catabolic process; galactitol metabolic process	catalytic activity	0
gcvR	-0.0635843	Detected	0.0635843	Detected	0	1.08285	Detected	1.06725	Detected	1.07505	0.003532	322.361	365.739	1045.1	1210.27	gcvR	AATCAACGTTACCGTTGAAAGGTGCCGAACTGGATCTTTTAATCGTGATGAAGCGCACGA	DNA-binding transcriptional repressor, regulatory protein accessory to GcvA	gcvR	P0A9I3	GCVR_ECOLI	Glycine cleavage system transcriptional repressor (Gcv operon repressor)	gcvR yffD b2479 JW2464	0	0	yffD	regulation of transcription, DNA-templated; transcription, DNA-templated	gcvR	gcvR	P0A9I3	GCVR_ECOLI	Glycine cleavage system transcriptional repressor (Gcv operon repressor)	0	amino acid binding; cytoplasm; regulation of transcription, DNA-templated; transcription, DNA-templated	GO:0016597; GO:0005737; GO:0006355; GO:0006351	regulation of transcription, DNA-templated; transcription, DNA-templated	amino acid binding	cytoplasm
ghrB	-0.0851047	Detected	0.0851047	Detected	0	0.940686	Detected	0.926876	Detected	0.933781	0.00825773	35.6	41.6135	106.157	123.086	ghrB	TTACAAGAGTCAGATTTCGTTTGCCTGATCCTGCCGTTAACTGATGAGACGCATCATCTG	2-keto-D-gluconate reductase (glyoxalate reductase) (2-ketoaldonate reductase)	ghrB	P37666	GHRB_ECOLI	Glyoxylate/hydroxypyruvate reductase B (EC 1.1.1.79) (EC 1.1.1.81) (2-ketoaldonate reductase) (2-ketogluconate reductase) (2KR) (EC 1.1.1.215)	ghrB tkrA yiaE b3553 JW5656	1.1.1.79; 1.1.1.81; 1.1.1.215	0	tkrA yiaE	D-gluconate metabolic process; gluconate 2-dehydrogenase activity; glyoxylate reductase (NADP) activity; hydroxypyruvate reductase activity; ketogluconate catabolic process	ghrB	ghrB	P37666	GHRB_ECOLI	Glyoxylate/hydroxypyruvate reductase B (EC 1.1.1.79) (EC 1.1.1.81) (2-ketoaldonate reductase) (2-ketogluconate reductase) (2KR) (EC 1.1.1.215)	0	cytoplasm; D-gluconate metabolic process; gluconate 2-dehydrogenase activity; glyoxylate reductase (NADP) activity; hydroxypyruvate reductase activity; ketogluconate catabolic process; NAD binding; plasma membrane	GO:0019521; GO:0051287; GO:0005737; GO:0008873; GO:0030267; GO:0016618; GO:0046181; GO:0005886	D-gluconate metabolic process; gluconate 2-dehydrogenase activity; glyoxylate reductase (NADP) activity; hydroxypyruvate reductase activity; ketogluconate catabolic process	gluconate 2-dehydrogenase activity; glyoxylate reductase (NADP) activity; hydroxypyruvate reductase activity; NAD binding	cytoplasm; plasma membrane
glcB	0.0407	Detected	-0.0407	Detected	0	1.18318	Detected	1.29982	Detected	1.2415	0.00326508	106.345	104.415	343.83	436.389	glcB	AACGGCTATACCGAACCGTTATTACACGCCTGGCGTTTACGCGAAAAAGAAAGTCATTAA	malate synthase G	glcB	P37330	MASZ_ECOLI	Malate synthase G (MSG) (EC 2.3.3.9)	glcB glc b2976 JW2943	2.3.3.9	PATHWAY: Carbohydrate metabolism; glyoxylate cycle; (S)-malate from isocitrate: step 2/2.	glc	glyoxylate catabolic process; glyoxylate cycle; malate synthase activity; tricarboxylic acid cycle	glcB	glcB	P37330	MASZ_ECOLI	Malate synthase G (MSG) (EC 2.3.3.9)	PATHWAY: Carbohydrate metabolism; glyoxylate cycle; (S)-malate from isocitrate: step 2/2. {ECO:0000255|HAMAP-Rule:MF_00641}.	cytoplasm; glyoxylate catabolic process; glyoxylate cycle; malate synthase activity; metal ion binding; tricarboxylic acid cycle	GO:0005737; GO:0009436; GO:0006097; GO:0004474; GO:0046872; GO:0006099	glyoxylate catabolic process; glyoxylate cycle; malate synthase activity; tricarboxylic acid cycle	malate synthase activity; metal ion binding	cytoplasm
glcC	-0.122363	Detected	0.122363	Detected	-1.19209e-07	0.884637	Detected	1.02157	Detected	0.953102	0.0209643	6.83895	8.41793	20.1294	25.9101	glcC	TGAGAACAACAAAGAGATTTCGCTGATCGAACATGCGCAGTTGGATCACGCTTTCCATCT	DNA-binding transcriptional dual regulator, glycolate-binding	glcC	P0ACL5	GLCC_ECOLI	Glc operon transcriptional activator	glcC yghN b2980 JW2947	0	0	yghN	regulation of transcription, DNA-templated; sequence-specific DNA binding transcription factor activity; transcription, DNA-templated	glcC	glcC	P0ACL5	GLCC_ECOLI	Glc operon transcriptional activator	0	DNA binding; regulation of transcription, DNA-templated; sequence-specific DNA binding transcription factor activity; transcription, DNA-templated	GO:0003677; GO:0006355; GO:0003700; GO:0006351	regulation of transcription, DNA-templated; sequence-specific DNA binding transcription factor activity; transcription, DNA-templated	DNA binding; sequence-specific DNA binding transcription factor activity	0
glcD	-0.0575805	Detected	0.0575805	Detected	0	2.15593	Detected	2.06089	Detected	2.10841	0.00125149	13.2754	14.9369	90.1743	98.8306	glcD	GAAAAAATCAATCAAATGTGCGCCCAGTTCAACAGCGATGAAATCACGACCTTCCATGCG	glycolate oxidase subunit, FAD-linked	glcD	P0AEP9	GLCD_ECOLI	Glycolate oxidase subunit GlcD	glcD gox yghM b2979 JW2946	0	0	gox yghM	cellular response to DNA damage stimulus; glycolate catabolic process; glycolate dehydrogenase activity; glycolate oxidase activity; UDP-N-acetylmuramate dehydrogenase activity	glcD	glcD	P0AEP9	GLCD_ECOLI	Glycolate oxidase subunit GlcD	0	cellular response to DNA damage stimulus; flavin adenine dinucleotide binding; glycolate catabolic process; glycolate dehydrogenase activity; glycolate oxidase activity; glycolate oxidase complex; UDP-N-acetylmuramate dehydrogenase activity	GO:0008762; GO:0006974; GO:0050660; GO:0046296; GO:0019154; GO:0008891; GO:0009339	cellular response to DNA damage stimulus; glycolate catabolic process; glycolate dehydrogenase activity; glycolate oxidase activity; UDP-N-acetylmuramate dehydrogenase activity	flavin adenine dinucleotide binding; glycolate dehydrogenase activity; glycolate oxidase activity; UDP-N-acetylmuramate dehydrogenase activity	glycolate oxidase complex
glcE	0.0348279	Detected	-0.0348279	Detected	0	1.55136	Detected	1.55034	Detected	1.55085	0.000504057	16.7565	16.5867	70.2114	82.1338	glcE	TAATGGTCGGAAGCTACGGTTGTCTTGGCGTGCTCACTGAAATCTCAATGAAAGTGTTAC	glycolate oxidase FAD binding subunit	glcE	P52073	GLCE_ECOLI	Glycolate oxidase subunit GlcE	glcE gox yghL b4468 JW5487	0	0	gox yghL	glycolate catabolic process; glycolate dehydrogenase activity; UDP-N-acetylmuramate dehydrogenase activity	glcE	glcE	P52073	GLCE_ECOLI	Glycolate oxidase subunit GlcE	0	flavin adenine dinucleotide binding; glycolate catabolic process; glycolate dehydrogenase activity; UDP-N-acetylmuramate dehydrogenase activity	GO:0008762; GO:0050660; GO:0046296; GO:0019154	glycolate catabolic process; glycolate dehydrogenase activity; UDP-N-acetylmuramate dehydrogenase activity	flavin adenine dinucleotide binding; glycolate dehydrogenase activity; UDP-N-acetylmuramate dehydrogenase activity	0
glcF	0.0423119	Detected	-0.0423119	Detected	0	1.34455	Detected	1.31046	Detected	1.32751	0.0011786	82.554	80.8743	298.163	340.889	glcF	AAGCTGAACGGCGAAGTGGAAAAAGTGTTGCTTCGTCTTGGATTTACCTTAACGGACGTT	glycolate oxidase iron-sulfur subunit	glcF	P52074	GLCF_ECOLI	Glycolate oxidase iron-sulfur subunit	glcF gox yghL b4467 JW5486	0	0	gox yghL	glycolate catabolic process; glycolate dehydrogenase activity	glcF	glcF	P52074	GLCF_ECOLI	Glycolate oxidase iron-sulfur subunit	0	4 iron, 4 sulfur cluster binding; glycolate catabolic process; glycolate dehydrogenase activity; metal ion binding	GO:0051539; GO:0046296; GO:0019154; GO:0046872	glycolate catabolic process; glycolate dehydrogenase activity	4 iron, 4 sulfur cluster binding; glycolate dehydrogenase activity; metal ion binding	0
glcG	-0.113854	Detected	0.113854	Detected	0	2.51387	Detected	2.48446	Detected	2.49916	0.00210336	49.0143	59.6233	443.659	508.883	glcG	AGATGGTGAACAACGGACGTACCGCGTTCGTGACTGCGCCGTTATTAACGTCGCTGGAAG	conserved protein	glcG	P0AEQ1	GLCG_ECOLI	Protein GlcG	glcG yghC b2977 JW2944	0	0	yghC	0	glcG	glcG	P0AEQ1	GLCG_ECOLI	Protein GlcG	0	0	0	0	0	0
gldA	-0.0362628	Detected	0.0362628	Detected	0	2.49865	Detected	2.60943	Detected	2.55404	0.000671209	87.1318	95.1821	739.548	934.829	gldA	ACTCTCGCTCAACTGGATATTAAAGAAGATGTCCCGGCGAAAATGCGAATTGTGGCAGAA	glycerol dehydrogenase, NAD	gldA	P0A9S5	GLDA_ECOLI	Glycerol dehydrogenase (GDH) (GLDH) (EC 1.1.1.6)	gldA b3945 JW5556	1.1.1.6	PATHWAY: Polyol metabolism; glycerol fermentation; glycerone phosphate from glycerol (oxidative route): step 1/2.	0	(R)-aminopropanol dehydrogenase activity; anaerobic glycerol catabolic process; glycerol dehydrogenase [NAD+] activity; methylglyoxal catabolic process	gldA	gldA	P0A9S5	GLDA_ECOLI	Glycerol dehydrogenase (GDH) (GLDH) (EC 1.1.1.6)	PATHWAY: Polyol metabolism; glycerol fermentation; glycerone phosphate from glycerol (oxidative route): step 1/2.	(R)-aminopropanol dehydrogenase activity; anaerobic glycerol catabolic process; glycerol dehydrogenase [NAD+] activity; identical protein binding; metal ion binding; methylglyoxal catabolic process	GO:0019147; GO:0019588; GO:0008888; GO:0042802; GO:0046872; GO:0051596	(R)-aminopropanol dehydrogenase activity; anaerobic glycerol catabolic process; glycerol dehydrogenase [NAD+] activity; methylglyoxal catabolic process	(R)-aminopropanol dehydrogenase activity; glycerol dehydrogenase [NAD+] activity; identical protein binding; metal ion binding	0
glgA	-0.0279803	Detected	0.0279803	Detected	0	1.48961	Detected	1.57372	Detected	1.53166	0.00108587	271.17	292.843	1137.06	1410.99	glgA	TCTTTGAAGATAGTAATGCCTGGTCGCTGTTACGGGCTATTCGACGTGCTTTTGTACTGT	glycogen synthase	glgA	P0A6U8	GLGA_ECOLI	Glycogen synthase (EC 2.4.1.21) (Starch [bacterial glycogen] synthase)	glgA b3429 JW3392	2.4.1.21	PATHWAY: Glycan biosynthesis; glycogen biosynthesis.	0	cellular response to DNA damage stimulus; glycogen biosynthetic process; starch synthase activity	glgA	glgA	P0A6U8	GLGA_ECOLI	Glycogen synthase (EC 2.4.1.21) (Starch [bacterial glycogen] synthase)	PATHWAY: Glycan biosynthesis; glycogen biosynthesis.	cellular response to DNA damage stimulus; glycogen biosynthetic process; starch synthase activity	GO:0006974; GO:0005978; GO:0009011	cellular response to DNA damage stimulus; glycogen biosynthetic process; starch synthase activity	starch synthase activity	0
glgC	-0.0556042	Detected	0.0556042	Detected	0	1.78246	Detected	1.85083	Detected	1.81665	0.00128846	146.146	163.988	765.253	939.302	glgC	AGTATGGGTATCTACGTCTTTGACGCCGACTATCTGTATGAACTGCTGGAAGAAGACGAT	glucose-1-phosphate adenylyltransferase	glgC	P0A6V1	GLGC_ECOLI	Glucose-1-phosphate adenylyltransferase (EC 2.7.7.27) (ADP-glucose pyrophosphorylase) (ADPGlc PPase) (ADP-glucose synthase)	glgC b3430 JW3393	2.7.7.27	PATHWAY: Glycan biosynthesis; glycogen biosynthesis.	0	glucose-1-phosphate adenylyltransferase activity; glycogen biosynthetic process	glgC	glgC	P0A6V1	GLGC_ECOLI	Glucose-1-phosphate adenylyltransferase (EC 2.7.7.27) (ADP-glucose pyrophosphorylase) (ADPGlc PPase) (ADP-glucose synthase)	PATHWAY: Glycan biosynthesis; glycogen biosynthesis.	AMP binding; ATP binding; glucose-1-phosphate adenylyltransferase activity; glycogen biosynthetic process; magnesium ion binding	GO:0016208; GO:0005524; GO:0008878; GO:0005978; GO:0000287	glucose-1-phosphate adenylyltransferase activity; glycogen biosynthetic process	AMP binding; ATP binding; glucose-1-phosphate adenylyltransferase activity; magnesium ion binding	0
glgP	-0.0458219	Detected	0.0458219	Detected	0	1.42847	Detected	1.59933	Detected	1.5139	0.0040751	125.029	138.402	508.77	670.458	glgP	TCTTTATTTTTGGTAACACAGCGGAAGAAGTGGAAGAACTGCGTCGTCAGGGCTACAAAC	glycogen phosphorylase	glgP	P0AC86	PHSG_ECOLI	Glycogen phosphorylase (EC 2.4.1.1)	glgP glgY b3428 JW3391	2.4.1.1	0	glgY	carbohydrate catabolic process; glycogen catabolic process; glycogen phosphorylase activity	glgP	glgP	P0AC86	PHSG_ECOLI	Glycogen phosphorylase (EC 2.4.1.1)	0	carbohydrate catabolic process; glycogen catabolic process; glycogen phosphorylase activity; pyridoxal phosphate binding	GO:0016052; GO:0005980; GO:0008184; GO:0030170	carbohydrate catabolic process; glycogen catabolic process; glycogen phosphorylase activity	glycogen phosphorylase activity; pyridoxal phosphate binding	0
glgX	-0.0498116	Detected	0.0498116	Detected	0	1.11471	Detected	1.15377	Detected	1.13424	0.00221766	170.916	190.248	561.105	674.87	glgX	ATTACAGTAACAATCATGGTAAAGAAGGGTTAGGCGGTTCTCTTGACCTGGTTGAACGGC	glycogen debranching enzyme	glgX	P15067	GLGX_ECOLI	Glycogen debranching enzyme (EC 3.2.1.-) (Glycogen operon protein GlgX)	glgX glyX b3431 JW3394	3.2.1.-	PATHWAY: Glycan degradation; glycogen degradation.	glyX	amylo-alpha-1,6-glucosidase activity; cellular response to DNA damage stimulus; glycogen catabolic process; glycogen debranching enzyme activity	glgX	glgX	P15067	GLGX_ECOLI	Glycogen debranching enzyme (EC 3.2.1.-) (Glycogen operon protein GlgX)	PATHWAY: Glycan degradation; glycogen degradation.	amylo-alpha-1,6-glucosidase activity; cation binding; cellular response to DNA damage stimulus; glycogen catabolic process; glycogen debranching enzyme activity	GO:0004135; GO:0043169; GO:0006974; GO:0005980; GO:0004133	amylo-alpha-1,6-glucosidase activity; cellular response to DNA damage stimulus; glycogen catabolic process; glycogen debranching enzyme activity	amylo-alpha-1,6-glucosidase activity; cation binding; glycogen debranching enzyme activity	0
glk	-0.0481474	Detected	0.0481474	Detected	0	1.57632	Detected	1.67066	Detected	1.62349	0.0017191	92.9205	103.192	419.595	524.38	glk	ATTGTGAAAGCTGACAACCGCCTGCCAGAAAATCTCAAGCCAAAAGATATTACCGAACGC	glucokinase	glk	P0A6V8	GLK_ECOLI	Glucokinase (EC 2.7.1.2) (Glucose kinase)	glk b2388 JW2385	2.7.1.2	0	0	glucokinase activity; glycolytic process	glk	glk	P0A6V8	GLK_ECOLI	Glucokinase (EC 2.7.1.2) (Glucose kinase)	0	ATP binding; cytoplasm; glucokinase activity; glycolytic process	GO:0005524; GO:0005737; GO:0004340; GO:0006096	glucokinase activity; glycolytic process	ATP binding; glucokinase activity	cytoplasm
glmM	-0.128515	Detected	0.128515	Detected	0	0.79531	Detected	0.851385	Detected	0.823348	0.0245859	42.9353	53.301	119.294	145.184	glmM	ATGAAGGCAATAAAGTCGATGGCGATCAGATCATGTATATCATCGCGCGTGAAGGTCTTC	phosphoglucosamine mutase	glmM	P31120	GLMM_ECOLI	Phosphoglucosamine mutase (EC 5.4.2.10)	glmM mrsA yhbF b3176 JW3143	5.4.2.10	0	mrsA yhbF	carbohydrate metabolic process; phosphoglucosamine mutase activity; protein autophosphorylation; UDP-N-acetylglucosamine biosynthetic process	glmM	glmM	P31120	GLMM_ECOLI	Phosphoglucosamine mutase (EC 5.4.2.10)	0	carbohydrate metabolic process; cytosol; magnesium ion binding; phosphoglucosamine mutase activity; protein autophosphorylation; UDP-N-acetylglucosamine biosynthetic process	GO:0006048; GO:0005975; GO:0005829; GO:0000287; GO:0008966; GO:0046777	carbohydrate metabolic process; phosphoglucosamine mutase activity; protein autophosphorylation; UDP-N-acetylglucosamine biosynthetic process	magnesium ion binding; phosphoglucosamine mutase activity	cytosol
glnH	-0.059185	Detected	0.059185	Detected	0	0.874742	Detected	0.926301	Detected	0.900522	0.00509976	1016.8	1146.61	2845	3451.61	glnH	AACAATAACGATGTGAAAAGCGTGAAAGATCTCGACGGGAAAGTGGTTGCTGTGAAGAGC	glutamine transporter subunit	glnH	P0AEQ3	GLNH_ECOLI	Glutamine-binding periplasmic protein (GlnBP)	glnH b0811 JW0796	0	0	0	amino acid transport; transporter activity	glnH	glnH	P0AEQ3	GLNH_ECOLI	Glutamine-binding periplasmic protein (GlnBP)	0	amino acid transport; outer membrane-bounded periplasmic space; transporter activity	GO:0006865; GO:0030288; GO:0005215	amino acid transport; transporter activity	transporter activity	outer membrane-bounded periplasmic space
glnQ	-0.00185871	Detected	0.00185871	Detected	0	1.22401	Detected	1.28795	Detected	1.25598	0.00064936	32.7243	34.0828	112.098	137.172	glnQ	GTAGCTTCGCGGCTGATCTTTATCGACAAAGGCCGGATTGCGGAAGATGGCAATCCGCAG	glutamine transporter subunit	glnQ	P10346	GLNQ_ECOLI	Glutamine transport ATP-binding protein GlnQ	glnQ b0809 JW0794	0	0	0	amino acid transport; ATPase activity	glnQ	glnQ	P10346	GLNQ_ECOLI	Glutamine transport ATP-binding protein GlnQ	0	amino acid transport; ATPase activity; ATP binding; plasma membrane	GO:0005524; GO:0016887; GO:0006865; GO:0005886	amino acid transport; ATPase activity	ATPase activity; ATP binding	plasma membrane
glpG	-0.0775139	Detected	0.0775139	Detected	0	0.785762	Detected	0.855236	Detected	0.820499	0.010548	35.5151	41.0797	94.6212	116.231	glpG	ATTATCTTTGCGCTGATCTGGATTGTCGCCGGATGGTTTGATTTGTTTGGGATGTCGATG	predicted intramembrane serine protease	glpG	P09391	GLPG_ECOLI	Rhomboid protease GlpG (EC 3.4.21.105) (Intramembrane serine protease)	glpG b3424 JW5687	3.4.21.105	0	0	serine-type endopeptidase activity; serine-type peptidase activity	glpG	glpG	P09391	GLPG_ECOLI	Rhomboid protease GlpG (EC 3.4.21.105) (Intramembrane serine protease)	0	endopeptidase activity; integral component of plasma membrane; proteolysis; serine-type endopeptidase activity	GO:0004175; GO:0005887; GO:0006508; GO:0004252	endopeptidase activity; proteolysis; serine-type endopeptidase activity	endopeptidase activity; serine-type endopeptidase activity	integral component of plasma membrane
glxR	0.0682654	Detected	-0.0682657	Detected	-1.19209e-07	0.877878	Detected	0.781167	Detected	0.829522	0.010018	9.12099	8.61963	23.4134	25.6313	glxR	TATTTGAACGTGTTAAACCGCTGTTTGAACTGCTCGGTAAAAATATCACCCTCGTGGGCG	tartronate semialdehyde reductase, NADH-dependent	glxR	P77161	GLXR_ECOLI	2-hydroxy-3-oxopropionate reductase (EC 1.1.1.60) (Tartronate semialdehyde reductase) (TSAR)	glxR glxB1 ybbQ b0509 JW0497	1.1.1.60	PATHWAY: Organic acid metabolism; glycolate degradation; 3-phospho-D-glycerate from glycolate: step 3/4.	glxB1 ybbQ	2-hydroxy-3-oxopropionate reductase activity; 3-hydroxyisobutyrate dehydrogenase activity; allantoin assimilation pathway; cellular response to DNA damage stimulus; glycolate catabolic process; glyoxylate catabolic process; pentose-phosphate shunt; phosphogluconate dehydrogenase (decarboxylating) activity; valine metabolic process	glxR	glxR	P77161	GLXR_ECOLI	2-hydroxy-3-oxopropionate reductase (EC 1.1.1.60) (Tartronate semialdehyde reductase) (TSAR)	PATHWAY: Organic acid metabolism; glycolate degradation; 3-phospho-D-glycerate from glycolate: step 3/4.	2-hydroxy-3-oxopropionate reductase activity; 3-hydroxyisobutyrate dehydrogenase activity; allantoin assimilation pathway; cellular response to DNA damage stimulus; glycolate catabolic process; glyoxylate catabolic process; NAD binding; pentose-phosphate shunt; phosphogluconate dehydrogenase (decarboxylating) activity; valine metabolic process	GO:0008679; GO:0008442; GO:0051287; GO:0009442; GO:0006974; GO:0046296; GO:0009436; GO:0006098; GO:0004616; GO:0006573	2-hydroxy-3-oxopropionate reductase activity; 3-hydroxyisobutyrate dehydrogenase activity; allantoin assimilation pathway; cellular response to DNA damage stimulus; glycolate catabolic process; glyoxylate catabolic process; pentose-phosphate shunt; phosphogluconate dehydrogenase (decarboxylating) activity; valine metabolic process	2-hydroxy-3-oxopropionate reductase activity; 3-hydroxyisobutyrate dehydrogenase activity; NAD binding; phosphogluconate dehydrogenase (decarboxylating) activity	0
gmhB	-0.0256329	Detected	0.0256329	Detected	0	0.840654	Detected	0.857948	Detected	0.849301	0.00101301	2226.45	2396.58	5944.24	7042.41	gmhB	TTGATATGGCCGCTTCTTATATGGTGGGCGATAAATTAGAAGATATGCAGGCAGCGGTTG	D,D-heptose 1,7-bisphosphate phosphatase	gmhB	P63228	GMHBB_ECOLI	D-glycero-beta-D-manno-heptose-1,7-bisphosphate 7-phosphatase (EC 3.1.3.82) (D,D-heptose 1,7-bisphosphate phosphatase) (HBP phosphatase)	gmhB yaeD b0200 JW0196	3.1.3.82	PATHWAY: Nucleotide-sugar biosynthesis; ADP-L-glycero-beta-D-manno-heptose biosynthesis; ADP-L-glycero-beta-D-manno-heptose from D-glycero-beta-D-manno-heptose 7-phosphate: step 2/4.; PATHWAY: Bacterial outer membrane biogenesis; LPS core biosynthesis.	yaeD	ADP-L-glycero-beta-D-manno-heptose biosynthetic process; D,D-heptose 1,7-bisphosphate phosphatase activity; dephosphorylation; lipopolysaccharide core region biosynthetic process	gmhB	gmhB	P63228	GMHBB_ECOLI	D-glycero-beta-D-manno-heptose-1,7-bisphosphate 7-phosphatase (EC 3.1.3.82) (D,D-heptose 1,7-bisphosphate phosphatase) (HBP phosphatase)	PATHWAY: Nucleotide-sugar biosynthesis; ADP-L-glycero-beta-D-manno-heptose biosynthesis; ADP-L-glycero-beta-D-manno-heptose from D-glycero-beta-D-manno-heptose 7-phosphate: step 2/4.; PATHWAY: Bacterial outer membrane biogenesis; LPS core biosynthesis.	ADP-L-glycero-beta-D-manno-heptose biosynthetic process; cytoplasm; D,D-heptose 1,7-bisphosphate phosphatase activity; dephosphorylation; lipopolysaccharide core region biosynthetic process; magnesium ion binding; zinc ion binding	GO:0097171; GO:0034200; GO:0005737; GO:0016311; GO:0009244; GO:0000287; GO:0008270	ADP-L-glycero-beta-D-manno-heptose biosynthetic process; D,D-heptose 1,7-bisphosphate phosphatase activity; dephosphorylation; lipopolysaccharide core region biosynthetic process	D,D-heptose 1,7-bisphosphate phosphatase activity; magnesium ion binding; zinc ion binding	cytoplasm
gmk	-0.0071311	Detected	0.0071311	Detected	0	1.10253	Detected	1.16652	Detected	1.13452	0.000833589	316.468	332.024	1000.18	1223.93	gmk	ATTGTGAATGATGACTTCGATACCGCGTTGACCGATTTGAAGACCATTATTCGCGCCGAA	guanylate kinase	gmk	P60546	KGUA_ECOLI	Guanylate kinase (EC 2.7.4.8) (GMP kinase)	gmk spoR b3648 JW3623	2.7.4.8	0	spoR	guanylate kinase activity; nucleotide phosphorylation; purine nucleotide metabolic process	gmk	gmk	P60546	KGUA_ECOLI	Guanylate kinase (EC 2.7.4.8) (GMP kinase)	0	ATP binding; cytoplasm; guanylate kinase activity; identical protein binding; nucleotide phosphorylation; purine nucleotide metabolic process	GO:0005524; GO:0005737; GO:0004385; GO:0042802; GO:0046939; GO:0006163	guanylate kinase activity; nucleotide phosphorylation; purine nucleotide metabolic process	ATP binding; guanylate kinase activity; identical protein binding	cytoplasm
gntK	-0.129809	Detected	0.129809	Detected	0	1.68569	Detected	1.86381	Detected	1.77475	0.0077762	35.2397	43.826	181.659	240.599	gntK	GATCAACCGCTGGAAGGTGTTGTGGCAAGCACCATTGAGGTTATTAAAAAAGGCAAATAA	gluconate kinase 2	gntK	P46859	GNTK_ECOLI	Thermoresistant gluconokinase (EC 2.7.1.12) (Gluconate kinase 2)	gntK b3437 JW3400	2.7.1.12	PATHWAY: Carbohydrate acid metabolism; D-gluconate degradation.	0	D-gluconate catabolic process; gluconokinase activity	gntK	gntK	P46859	GNTK_ECOLI	Thermoresistant gluconokinase (EC 2.7.1.12) (Gluconate kinase 2)	PATHWAY: Carbohydrate acid metabolism; D-gluconate degradation.	ATP binding; D-gluconate catabolic process; gluconokinase activity	GO:0005524; GO:0046177; GO:0046316	D-gluconate catabolic process; gluconokinase activity	ATP binding; gluconokinase activity	0
gntX	-8.72612e-05	Detected	8.72612e-05	Detected	0	1.68611	Detected	1.66372	Detected	1.67491	4.46627e-05	1165.51	1210.92	5493.09	6331.35	gntX	TTGCTTTTACGCAATGGTGCGGCGGCTGTCCAGGTCTGGTGCCTTTGTCGAACCTTGTAG	gluconate periplasmic binding protein with phosphoribosyltransferase domain, GNT I system	gntX	P46846	GNTX_ECOLI	Protein GntX	gntX yhgH b3413 JW5691	0	0	yhgH	deoxyribonucleoside catabolic process	gntX	gntX	P46846	GNTX_ECOLI	Protein GntX	0	deoxyribonucleoside catabolic process	GO:0046121	deoxyribonucleoside catabolic process	0	0
gntY	-0.048274	Detected	0.048274	Detected	0	2.60847	Detected	2.46875	Detected	2.53861	0.00111699	1409.77	1565.88	13020	13834.7	gntY	ATCGAGAAGCAGCTGCTGAACGAATTCCCGGAGCTGAAAGGTGTGCGCGATCTCACCGAA	predicted gluconate transport associated protein	#N/A	#N/A	#N/A	#N/A	#N/A	#N/A	#N/A	#N/A	#N/A	gntY	gntY	P63020	NFUA_ECOLI	Fe/S biogenesis protein NfuA	0	4 iron, 4 sulfur cluster binding; carbon utilization; cellular response to iron ion starvation; iron ion binding; iron-sulfur cluster assembly; protein maturation by iron-sulfur cluster transfer; response to oxidative stress	GO:0051539; GO:0015976; GO:0010106; GO:0005506; GO:0016226; GO:0097428; GO:0006979	carbon utilization; cellular response to iron ion starvation; iron-sulfur cluster assembly; protein maturation by iron-sulfur cluster transfer; response to oxidative stress	4 iron, 4 sulfur cluster binding; iron ion binding	0
gpmM	-0.0293643	Detected	0.0293643	Detected	0	0.889115	Detected	1.03638	Detected	0.962747	0.00671155	173.154	187.352	479.321	621.408	gpmM	GGCGAAAAACGACAAAACTCAGTTGCGTATTTCCGAAACCGAAAAATATGCCCACGTTAC	phosphoglycero mutase III, cofactor-independent	gpmM	0	0	0	0	0	0	0	0	gpmM	#N/A	#N/A	#N/A	#N/A	#N/A	#N/A	#N/A	#N/A	#N/A	#N/A
gpsA	-0.00974655	Detected	0.00974655	Detected	0	1.14172	Detected	1.13896	Detected	1.14034	7.45122e-05	342.414	360.551	1113.99	1301.58	gpsA	AAGAAGTCCGCGAACTGGCGCATCGCTTCGGCGTTGAAATGCCAATAACCGAGGAAATTT	glycerol-3-phosphate dehydrogenase (NAD+)	gpsA	P0A6S7	GPDA_ECOLI	Glycerol-3-phosphate dehydrogenase [NAD(P)+] (EC 1.1.1.94) (NAD(P)H-dependent glycerol-3-phosphate dehydrogenase)	gpsA b3608 JW3583	1.1.1.94	PATHWAY: Membrane lipid metabolism; glycerophospholipid metabolism.	0	carbohydrate metabolic process; glycerol-3-phosphate biosynthetic process; glycerol-3-phosphate catabolic process; glycerol-3-phosphate dehydrogenase [NAD(P)+] activity; glycerol-3-phosphate dehydrogenase [NAD+] activity; glycerol-3-phosphate dehydrogenase [NADP+] activity; glycerophospholipid biosynthetic process	gpsA	gpsA	P0A6S7	GPDA_ECOLI	Glycerol-3-phosphate dehydrogenase [NAD(P)+] (EC 1.1.1.94) (NAD(P)H-dependent glycerol-3-phosphate dehydrogenase)	PATHWAY: Membrane lipid metabolism; glycerophospholipid metabolism. {ECO:0000255|HAMAP-Rule:MF_00394}.	carbohydrate metabolic process; glycerol-3-phosphate biosynthetic process; glycerol-3-phosphate catabolic process; glycerol-3-phosphate dehydrogenase [NAD(P)+] activity; glycerol-3-phosphate dehydrogenase [NAD+] activity; glycerol-3-phosphate dehydrogenase [NADP+] activity; glycerol-3-phosphate dehydrogenase complex; glycerophospholipid biosynthetic process; NAD binding	GO:0051287; GO:0005975; GO:0046167; GO:0046168; GO:0047952; GO:0004367; GO:0036439; GO:0009331; GO:0046474	carbohydrate metabolic process; glycerol-3-phosphate biosynthetic process; glycerol-3-phosphate catabolic process; glycerol-3-phosphate dehydrogenase [NAD(P)+] activity; glycerol-3-phosphate dehydrogenase [NAD+] activity; glycerol-3-phosphate dehydrogenase [NADP+] activity; glycerophospholipid biosynthetic process	glycerol-3-phosphate dehydrogenase [NAD(P)+] activity; glycerol-3-phosphate dehydrogenase [NAD+] activity; glycerol-3-phosphate dehydrogenase [NADP+] activity; NAD binding	glycerol-3-phosphate dehydrogenase complex
greA	0.0126395	Detected	-0.0126395	Detected	0	2.68868	Detected	2.8061	Detected	2.74739	0.00047748	61.1918	62.464	572.749	727.329	greA	GACGAAGAACAGACTTATCGCATCGTTGGCGATGACGAAGCTGACTTTAAACAAAACCTG	transcription elongation factor	greA	P0A6W5	GREA_ECOLI	Transcription elongation factor GreA (Transcript cleavage factor GreA)	greA b3181 JW3148	0	0	0	DNA-templated transcription, elongation; regulation of DNA-templated transcription, elongation	greA	greA	P0A6W5	GREA_ECOLI	Transcription elongation factor GreA (Transcript cleavage factor GreA)	0	bacterial-type RNA polymerase holo enzyme binding; cytoplasm; DNA binding; DNA-templated transcription, elongation; regulation of DNA-templated transcription, elongation	GO:0003677; GO:0006354; GO:0001108; GO:0005737; GO:0032784	DNA-templated transcription, elongation; regulation of DNA-templated transcription, elongation	bacterial-type RNA polymerase holo enzyme binding; DNA binding	cytoplasm
groL	0.06353	Detected	-0.06353	Detected	0	1.05902	Detected	1.0925	Detected	1.07576	0.00370889	1867.56	1776.53	5453.22	6533.53	groL	TGTTGCTCAGATCCGTCAGCAGATTGAAGAAGCAACTTCTGACTACGACCGTGAAAAACT	Cpn60 chaperonin GroEL, large subunit of GroESL	groL	P0A6F5	CH60_ECOLI	60 kDa chaperonin (GroEL protein) (Protein Cpn60)	groL groEL mopA b4143 JW4103	0	0	groEL mopA	ATPase activity; ATP catabolic process; cell cycle; cell division; protein folding; protein refolding; response to heat; virion assembly	groL	groL	P0A6F5	CH60_ECOLI	60 kDa chaperonin (GroEL protein) (Protein Cpn60)	0	ATPase activity; ATP binding; ATP catabolic process; cell cycle; cell division; cytosol; identical protein binding; membrane; protein folding; protein refolding; response to heat; unfolded protein binding; virion assembly	GO:0005524; GO:0006200; GO:0016887; GO:0007049; GO:0051301; GO:0005829; GO:0042802; GO:0016020; GO:0006457; GO:0042026; GO:0009408; GO:0051082; GO:0019068	ATPase activity; ATP catabolic process; cell cycle; cell division; protein folding; protein refolding; response to heat; virion assembly	ATPase activity; ATP binding; identical protein binding; unfolded protein binding	cytosol; membrane
groS	-0.000234604	Detected	0.000234604	Detected	0	1.34076	Detected	1.14698	Detected	1.24387	0.00601287	1820.15	1891.45	6752.92	6911.58	groS	GACAATGAAGAAGTGTTGATCATGTCCGAAAGCGACATTCTGGCAATTGTTGAAGCGTAA	Cpn10 chaperonin GroES, small subunit of GroESL	groS	P0A6F9	CH10_ECOLI	10 kDa chaperonin (GroES protein) (Protein Cpn10)	groS groES mopB b4142 JW4102	0	0	groES mopB	cell cycle; cell division; protein folding; response to heat; virion assembly	groS	groS	P0A6F9	CH10_ECOLI	10 kDa chaperonin (GroES protein) (Protein Cpn10)	0	ATP binding; cell cycle; cell division; cytosol; identical protein binding; protein folding; response to heat; unfolded protein binding; virion assembly	GO:0005524; GO:0007049; GO:0051301; GO:0005829; GO:0042802; GO:0006457; GO:0009408; GO:0051082; GO:0019068	cell cycle; cell division; protein folding; response to heat; virion assembly	ATP binding; identical protein binding; unfolded protein binding	cytosol
grpE	-0.0530777	Detected	0.0530777	Detected	0	0.871014	Detected	0.915578	Detected	0.893296	0.00412699	634.508	709.479	1763.28	2128.9	grpE	TAAAAGCCGAAATGGAAAACCTGCGTCGTCGTACTGAACTGGATATTGAAAAAGCCCACA	heat shock protein	grpE	P09372	GRPE_ECOLI	Protein GrpE (HSP-70 cofactor) (HSP24) (Heat shock protein B25.3)	grpE b2614 JW2594	0	0	0	adenyl-nucleotide exchange factor activity; protein folding; protein unfolding; response to heat	grpE	grpE	P09372	GRPE_ECOLI	Protein GrpE (HSP-70 cofactor) (HSP24) (Heat shock protein B25.3)	0	adenyl-nucleotide exchange factor activity; cytoplasm; protein folding; protein unfolding; response to heat	GO:0000774; GO:0005737; GO:0006457; GO:0043335; GO:0009408	adenyl-nucleotide exchange factor activity; protein folding; protein unfolding; response to heat	adenyl-nucleotide exchange factor activity	cytoplasm
grxB	-0.0606236	Detected	0.0606236	Detected	0	1.40778	Detected	1.46252	Detected	1.43515	0.00214126	377.46	426.497	1529.71	1859.97	grxB	TACCGCGATAATATGGCGAAACAGACACAAATCAATTTGTTATCATCAATGGCGATTTAA	glutaredoxin 2 (Grx2)	grxB	P0AC59	GLRX2_ECOLI	Glutaredoxin-2 (Grx2)	grxB b1064 JW1051	0	0	0	cell redox homeostasis; glutathione disulfide oxidoreductase activity; protein disulfide oxidoreductase activity	grxB	grxB	P0AC59	GLRX2_ECOLI	Glutaredoxin-2 (Grx2)	0	cell redox homeostasis; cytosol; electron carrier activity; glutathione disulfide oxidoreductase activity; protein disulfide oxidoreductase activity	GO:0045454; GO:0005829; GO:0009055; GO:0015038; GO:0015035	cell redox homeostasis; glutathione disulfide oxidoreductase activity; protein disulfide oxidoreductase activity	electron carrier activity; glutathione disulfide oxidoreductase activity; protein disulfide oxidoreductase activity	cytosol
gshB	-0.0408363	Detected	0.0408363	Detected	0	1.5148	Detected	1.58694	Detected	1.55087	0.00123199	259.658	285.453	1117.89	1375.73	gshB	AAGGGCTGATTTTTGTTGGTCTGGATATCATCGGCGACCGTCTGACTGAAATTAACGTCA	glutathione synthetase	gshB	P04425	GSHB_ECOLI	Glutathione synthetase (EC 6.3.2.3) (GSH synthetase) (GSH-S) (GSHase) (Glutathione synthase)	gshB gsh-II b2947 JW2914	6.3.2.3	PATHWAY: Sulfur metabolism; glutathione biosynthesis; glutathione from L-cysteine and L-glutamate: step 2/2.	gsh-II	glutathione biosynthetic process; glutathione synthase activity	gshB	gshB	P04425	GSHB_ECOLI	Glutathione synthetase (EC 6.3.2.3) (GSH synthetase) (GSH-S) (GSHase) (Glutathione synthase)	PATHWAY: Sulfur metabolism; glutathione biosynthesis; glutathione from L-cysteine and L-glutamate: step 2/2.	ATP binding; cytosol; glutathione biosynthetic process; glutathione synthase activity; magnesium ion binding; manganese ion binding	GO:0005524; GO:0005829; GO:0006750; GO:0004363; GO:0000287; GO:0030145	glutathione biosynthetic process; glutathione synthase activity	ATP binding; glutathione synthase activity; magnesium ion binding; manganese ion binding	cytosol
gudD	0.0861158	Detected	-0.0861158	Detected	0	3.29609	Detected	3.39723	Detected	3.34666	0.00088931	17.797	16.4076	241.183	302.842	gudD	TAAAATTACTGCTATTGATACGCACTGGATTTGGCAGGAAGGCAATCAGCGCCTGACCAA	(D)-glucarate dehydratase 1	gudD	P0AES2	GUDD_ECOLI	Glucarate dehydratase (GDH) (GlucD) (EC 4.2.1.40)	gudD ygcX b2787 JW2758	4.2.1.40	PATHWAY: Carbohydrate acid metabolism; D-glucarate degradation; 2,5-dioxopentanoate from D-glucarate: step 1/2.	ygcX	D-glucarate catabolic process; glucarate dehydratase activity	gudD	gudD	P0AES2	GUDD_ECOLI	Glucarate dehydratase (GDH) (GlucD) (EC 4.2.1.40)	PATHWAY: Carbohydrate acid metabolism; D-glucarate degradation; 2,5-dioxopentanoate from D-glucarate: step 1/2.	D-glucarate catabolic process; glucarate dehydratase activity; magnesium ion binding	GO:0042838; GO:0008872; GO:0000287	D-glucarate catabolic process; glucarate dehydratase activity	glucarate dehydratase activity; magnesium ion binding	0
gudX	-0.331614	Detected	0.331614	Detected	0	0.824983	Detected	0.86496	Detected	0.844971	0.126016	24.0036	39.4887	78.37	94.3199	gudX	ATTTCTTTATGCAAAGGGCTGAATGATGTTCTTACCTATGCCGAAGATCCATGCGGCGCA	predicted glucarate dehydratase	gudX	Q46915	GUDX_ECOLI	Glucarate dehydratase-related protein (GDH-RP) (GlucDRP) (EC 4.2.1.-)	gudX ygcY b2788 JW2759	4.2.1.-	0	ygcY	cellular amino acid catabolic process; cellular catabolic process; lyase activity	gudX	gudX	Q46915	GUDX_ECOLI	Glucarate dehydratase-related protein (GDH-RP) (GlucDRP) (EC 4.2.1.-)	0	cellular amino acid catabolic process; cellular catabolic process; lyase activity; metal ion binding	GO:0009063; GO:0044248; GO:0016829; GO:0046872	cellular amino acid catabolic process; cellular catabolic process; lyase activity	lyase activity; metal ion binding	0
gutM	0.114486	Detected	-0.114486	Detected	0	1.28423	Detected	1.26292	Detected	1.27358	0.00805258	46.5087	41.2243	153.238	176.754	gutM	ACGATCAGCAGCGCATCGTCGACACCTTGTTTATGAAAGGACTGACCGTCTTCGCCCGAC	DNA-binding transcriptional activator of glucitol operon	#N/A	#N/A	#N/A	#N/A	#N/A	#N/A	#N/A	#N/A	#N/A	gutM	gutM	P15081	GUTM_ECOLI	Glucitol operon activator protein	0	DNA binding; phosphoenolpyruvate-dependent sugar phosphotransferase system; regulation of transcription, DNA-templated; transcription, DNA-templated	GO:0003677; GO:0009401; GO:0006355; GO:0006351	phosphoenolpyruvate-dependent sugar phosphotransferase system; regulation of transcription, DNA-templated; transcription, DNA-templated	DNA binding	0
hcp	-0.0385725	Detected	0.0385725	Detected	0	2.2539	Detected	2.3521	Detected	2.303	0.000734262	92.6184	101.5	664.513	832.691	hcp	TTTGAACAGAAAGCGATCGTCATTCTGCTGACGCTGCTTTCTCTGGGCGTGAAAAATATC	hybrid-cluster	hcp	P75825	HCP_ECOLI	Hydroxylamine reductase (EC 1.7.-.-) (Hybrid-cluster protein) (HCP)	hcp ybjW b0873 JW0857	1.7.-.-	0	ybjW	hydroxylamine reductase activity; nitrogen compound metabolic process; oxidation-reduction process; oxidoreductase activity; peroxidase activity; response to hydrogen peroxide	hcp	hcp	P75825	HCP_ECOLI	Hydroxylamine reductase (EC 1.7.99.1) (Hybrid-cluster protein) (HCP) (Prismane protein)	0	2 iron, 2 sulfur cluster binding; cytoplasm; hydroxylamine reductase activity; metal ion binding; nitrogen compound metabolic process; oxidation-reduction process; oxidoreductase activity; peroxidase activity; response to hydrogen peroxide	GO:0051537; GO:0005737; GO:0050418; GO:0046872; GO:0006807; GO:0055114; GO:0016491; GO:0004601; GO:0042542	hydroxylamine reductase activity; nitrogen compound metabolic process; oxidation-reduction process; oxidoreductase activity; peroxidase activity; response to hydrogen peroxide	2 iron, 2 sulfur cluster binding; hydroxylamine reductase activity; metal ion binding; oxidoreductase activity; peroxidase activity	cytoplasm
hcr	-0.011142	Detected	0.011142	Detected	0	1.49987	Detected	1.53349	Detected	1.51668	0.000176756	46.5708	49.1324	194.392	232.926	hcr	TTATTTTCGCCGATGAGTGGCGTAACTATCCGGTAACGCTGGTGGCAGAAAATAACGTTA	HCP oxidoreductase, NADH-dependent	hcr	P75824	HCR_ECOLI	NADH oxidoreductase hcr (EC 1.-.-.-)	hcr ybjV b0872 JW5117	1.-.-.-	0	ybjV	oxidoreductase activity	hcr	hcr	P75824	HCR_ECOLI	NADH oxidoreductase HCR (EC 1.-.-.-)	0	2 iron, 2 sulfur cluster binding; electron carrier activity; metal ion binding; oxidoreductase activity	GO:0051537; GO:0009055; GO:0046872; GO:0016491	oxidoreductase activity	2 iron, 2 sulfur cluster binding; electron carrier activity; metal ion binding; oxidoreductase activity	0
hemC	0.0125096	Detected	-0.0125096	Detected	0	1.55598	Detected	1.51196	Detected	1.53397	0.000272227	77.0052	78.6203	328.741	373.27	hemC	AAACTGGATAACGGCGAATACGATGCCATCATTCTTGCCGTAGCCGGACTAAAACGTTTA	hydroxymethylbilane synthase	hemC	P06983	HEM3_ECOLI	Porphobilinogen deaminase (PBG) (EC 2.5.1.61) (Hydroxymethylbilane synthase) (HMBS) (Pre-uroporphyrinogen synthase)	hemC popE b3805 JW5932	2.5.1.61	PATHWAY: Porphyrin-containing compound metabolism; protoporphyrin-IX biosynthesis; coproporphyrinogen-III from 5-aminolevulinate: step 2/4.	popE	heme biosynthetic process; hydroxymethylbilane synthase activity; peptidyl-pyrromethane cofactor linkage; protoporphyrinogen IX biosynthetic process; tetrapyrrole biosynthetic process	hemC	hemC	P06983	HEM3_ECOLI	Porphobilinogen deaminase (PBG) (EC 2.5.1.61) (Hydroxymethylbilane synthase) (HMBS) (Pre-uroporphyrinogen synthase)	PATHWAY: Porphyrin-containing compound metabolism; protoporphyrin-IX biosynthesis; coproporphyrinogen-III from 5-aminolevulinate: step 2/4.	cytoplasm; heme biosynthetic process; hydroxymethylbilane synthase activity; peptidyl-pyrromethane cofactor linkage; protoporphyrinogen IX biosynthetic process; tetrapyrrole biosynthetic process	GO:0005737; GO:0006783; GO:0004418; GO:0018160; GO:0006782; GO:0033014	heme biosynthetic process; hydroxymethylbilane synthase activity; peptidyl-pyrromethane cofactor linkage; protoporphyrinogen IX biosynthetic process; tetrapyrrole biosynthetic process	hydroxymethylbilane synthase activity	cytoplasm
hemL	0.00193143	Detected	-0.00193143	Detected	0	1.07739	Detected	1.12131	Detected	1.09935	0.000401854	24.8937	25.7913	76.8315	92.7213	hemL	ATGCTGGACGAAGGTGTTTACCTGGCACCGTCAGCGTTTGAAGCGGGCTTTATGTCCGTG	glutamate-1-semialdehyde aminotransferase (aminomutase)	hemL	P23893	GSA_ECOLI	Glutamate-1-semialdehyde 2,1-aminomutase (GSA) (EC 5.4.3.8) (Glutamate-1-semialdehyde aminotransferase) (GSA-AT)	hemL gsa popC b0154 JW0150	5.4.3.8	PATHWAY: Porphyrin-containing compound metabolism; protoporphyrin-IX biosynthesis; 5-aminolevulinate from L-glutamyl-tRNA(Glu): step 2/2.	gsa popC	glutamate-1-semialdehyde 2,1-aminomutase activity; protoporphyrinogen IX biosynthetic process; tetrapyrrole biosynthetic process; transaminase activity	hemL	hemL	P23893	GSA_ECOLI	Glutamate-1-semialdehyde 2,1-aminomutase (GSA) (EC 5.4.3.8) (Glutamate-1-semialdehyde aminotransferase) (GSA-AT)	PATHWAY: Porphyrin-containing compound metabolism; protoporphyrin-IX biosynthesis; 5-aminolevulinate from L-glutamyl-tRNA(Glu): step 2/2.	cytosol; glutamate-1-semialdehyde 2,1-aminomutase activity; identical protein binding; protoporphyrinogen IX biosynthetic process; pyridoxal phosphate binding; tetrapyrrole biosynthetic process; transaminase activity	GO:0005829; GO:0042286; GO:0042802; GO:0006782; GO:0030170; GO:0033014; GO:0008483	glutamate-1-semialdehyde 2,1-aminomutase activity; protoporphyrinogen IX biosynthetic process; tetrapyrrole biosynthetic process; transaminase activity	glutamate-1-semialdehyde 2,1-aminomutase activity; identical protein binding; pyridoxal phosphate binding; transaminase activity	cytosol
hemX	-0.0270021	Detected	0.0270021	Detected	0	1.42094	Detected	1.41059	Detected	1.41576	0.000376904	34.7276	37.4522	138.756	161.271	hemX	TAATCAGCTTTCAAATCAGGTAGATAACCTGCGTCTGGCCGATAATGACAGCGATGGTTC	predicted uroporphyrinogen III methylase	hemX	P09127	HEMX_ECOLI	Putative uroporphyrinogen-III C-methyltransferase (Urogen-III methylase) (EC 2.1.1.107) (ORF X)	hemX b3803 JW3775	2.1.1.107	PATHWAY: Cofactor biosynthesis; adenosylcobalamin biosynthesis; precorrin-2 from uroporphyrinogen III: step 1/1.	0	cobalamin biosynthetic process; porphyrin-containing compound biosynthetic process; uroporphyrin-III C-methyltransferase activity	hemX	hemX	P09127	HEMX_ECOLI	Putative uroporphyrinogen-III C-methyltransferase (Urogen-III methylase) (EC 2.1.1.107) (ORF X)	PATHWAY: Cofactor biosynthesis; adenosylcobalamin biosynthesis; precorrin-2 from uroporphyrinogen III: step 1/1.	cobalamin biosynthetic process; integral component of membrane; plasma membrane; porphyrin-containing compound biosynthetic process; uroporphyrin-III C-methyltransferase activity	GO:0009236; GO:0016021; GO:0005886; GO:0006779; GO:0004851	cobalamin biosynthetic process; porphyrin-containing compound biosynthetic process; uroporphyrin-III C-methyltransferase activity	uroporphyrin-III C-methyltransferase activity	integral component of membrane; plasma membrane
hemY	-0.0195971	Detected	0.0195971	Detected	0	1.11413	Detected	1.12524	Detected	1.11968	0.000330768	84.0072	89.6729	269.964	318.47	hemY	TGAAAACAAACAATCCGGAACAGCTGGAAAAAGTGCTGCGCCAGCAAATCAAAAACGTCG	predicted protoheme IX synthesis protein	hemY	P0ACB7	HEMY_ECOLI	Protein HemY	hemY b3802 JW3774	0	PATHWAY: Porphyrin-containing compound metabolism; protoheme biosynthesis.	0	heme metabolic process; porphyrin-containing compound biosynthetic process	hemY	hemY	P0ACB7	HEMY_ECOLI	Protein HemY	PATHWAY: Porphyrin-containing compound metabolism; protoheme biosynthesis.	heme metabolic process; integral component of membrane; plasma membrane; porphyrin-containing compound biosynthetic process	GO:0042168; GO:0016021; GO:0005886; GO:0006779	heme metabolic process; porphyrin-containing compound biosynthetic process	0	integral component of membrane; plasma membrane
hepA	0.0327032	Detected	-0.0327032	Detected	0	0.893759	Detected	0.829507	Detected	0.861633	0.00281878	26.2361	26.0469	69.7922	78.142	hepA	CTGGATCAGGCAGGTTGGCGTCTGGATGCCCTGCGTTTGATCGTTGTAACGCATCAGTAA	RNA polymerase-associated helicase protein (ATPase and RNA polymerase recycling factor)	#N/A	#N/A	#N/A	#N/A	#N/A	#N/A	#N/A	#N/A	#N/A	hepA	hepA	P60240	RAPA_ECOLI	RNA polymerase-associated protein RapA (EC 3.6.4.-) (ATP-dependent helicase HepA)	0	ATPase activity; ATP binding; ATP catabolic process; DNA binding; helicase activity; nucleic acid binding; positive regulation of transcription, DNA-templated; RNA polymerase binding; transcription, DNA-templated	GO:0005524; GO:0006200; GO:0016887; GO:0003677; GO:0070063; GO:0004386; GO:0003676; GO:0045893; GO:0006351	ATPase activity; ATP catabolic process; helicase activity; positive regulation of transcription, DNA-templated; transcription, DNA-templated	ATPase activity; ATP binding; DNA binding; helicase activity; nucleic acid binding; RNA polymerase binding	0
hflC	-0.0868194	Detected	0.0868194	Detected	0	1.74483	Detected	1.87943	Detected	1.81213	0.0036546	57.0596	66.8568	297.449	382.254	hflC	ATTTCGCAAGCGGAAGTGCTGTTGAAACGTAAGTTCTCTGACCGTCTGCGTTCTGAAATT	modulator for HflB protease specific for phage lambda cII repressor	hflC	P0ABC3	HFLC_ECOLI	Modulator of FtsH protease HflC	hflC hflA b4175 JW4133	0	0	hflA	negative regulation of metalloenzyme activity; regulation of peptidase activity; response to heat	hflC	hflC	P0ABC3	HFLC_ECOLI	Modulator of FtsH protease HflC	0	integral component of external side of plasma membrane; negative regulation of metalloenzyme activity; regulation of peptidase activity; response to heat	GO:0071575; GO:0048553; GO:0052547; GO:0009408	negative regulation of metalloenzyme activity; regulation of peptidase activity; response to heat	0	integral component of external side of plasma membrane
hflK	-0.0179818	Detected	0.0179818	Detected	0	1.01818	Detected	1.11075	Detected	1.06446	0.00216885	67.2419	71.6164	201.957	252.083	hflK	ATCGAGACGATGGAAAAAGTGTTGGGTAACACCCGCAAAGTGCTGGTTAACGATAAAGGT	modulator for HflB protease specific for phage lambda cII repressor	hflK	P0ABC7	HFLK_ECOLI	Modulator of FtsH protease HflK	hflK hflA b4174 JW4132	0	0	hflA	negative regulation of metalloenzyme activity; response to heat	hflK	hflK	P0ABC7	HFLK_ECOLI	Modulator of FtsH protease HflK	0	integral component of external side of plasma membrane; negative regulation of metalloenzyme activity; response to heat	GO:0071575; GO:0048553; GO:0009408	negative regulation of metalloenzyme activity; response to heat	0	integral component of external side of plasma membrane
hflX	-0.0973206	Detected	0.0973206	Detected	0	1.20131	Detected	1.30954	Detected	1.25542	0.00777561	288.363	342.83	1038.89	1310.9	hflX	TTTTTATCAGCTTCAGGCAATAGAAAAAGAGTGGATGGAGGAGGACGGCAGCGTAAGTCT	predicted GTPase	hflX	P25519	HFLX_ECOLI	GTPase HflX (GTP-binding protein HflX)	hflX b4173 JW4131	0	0	0	GTPase activity; response to heat	hflX	hflX	P25519	HFLX_ECOLI	GTPase HflX (GTP-binding protein HflX)	0	ATP binding; cytoplasm; GTPase activity; GTP binding; magnesium ion binding; response to heat; ribosome binding; rRNA binding	GO:0005524; GO:0005525; GO:0003924; GO:0005737; GO:0000287; GO:0019843; GO:0009408; GO:0043022	GTPase activity; response to heat	ATP binding; GTPase activity; GTP binding; magnesium ion binding; ribosome binding; rRNA binding	cytoplasm
hisA	-0.0782352	Detected	0.0782354	Detected	1.19209e-07	1.09624	Detected	0.915309	Detected	1.00578	0.0138483	11.2318	13.0046	37.1284	38.3406	hisA	GCATTACTGGAAGGTAAATTCACCGTGAAGGAGGCCATCGCATGCTGGCAAAACGCATAA	N-(5'-phospho-L-ribosyl-formimino)-5-amino-1-(5'-phosphoribosyl)-4-imidazolecarboxamide isomerase	hisA	P10371	HIS4_ECOLI	1-(5-phosphoribosyl)-5-[(5-phosphoribosylamino)methylideneamino] imidazole-4-carboxamide isomerase (EC 5.3.1.16) (Phosphoribosylformimino-5-aminoimidazole carboxamide ribotide isomerase)	hisA b2024 JW2006	5.3.1.16	PATHWAY: Amino-acid biosynthesis; L-histidine biosynthesis; L-histidine from 5-phospho-alpha-D-ribose 1-diphosphate: step 4/9.	0	1-(5-phosphoribosyl)-5-[(5-phosphoribosylamino)methylideneamino]imidazole-4-carboxamide isomerase activity; cellular response to DNA damage stimulus; histidine biosynthetic process	hisA	hisA	P10371	HIS4_ECOLI	1-(5-phosphoribosyl)-5-[(5-phosphoribosylamino)methylideneamino] imidazole-4-carboxamide isomerase (EC 5.3.1.16) (Phosphoribosylformimino-5-aminoimidazole carboxamide ribotide isomerase)	PATHWAY: Amino-acid biosynthesis; L-histidine biosynthesis; L-histidine from 5-phospho-alpha-D-ribose 1-diphosphate: step 4/9.	1-(5-phosphoribosyl)-5-[(5-phosphoribosylamino)methylideneamino]imidazole-4-carboxamide isomerase activity; cellular response to DNA damage stimulus; cytoplasm; histidine biosynthetic process	GO:0003949; GO:0006974; GO:0005737; GO:0000105	1-(5-phosphoribosyl)-5-[(5-phosphoribosylamino)methylideneamino]imidazole-4-carboxamide isomerase activity; cellular response to DNA damage stimulus; histidine biosynthetic process	1-(5-phosphoribosyl)-5-[(5-phosphoribosylamino)methylideneamino]imidazole-4-carboxamide isomerase activity	cytoplasm
hisB	0.0727773	Detected	-0.0727773	Detected	0	0.91661	Detected	0.982884	Detected	0.949747	0.0070147	55.2722	51.9083	145.288	178.074	hisB	AATGATCGAGCACTTCTTCCGTTCGCTCTCATACACCATGGGCGTGACGCTACACCTGAA	fused histidinol-phosphatase/imidazoleglycerol-phosphate dehydratase	hisB	P06987	HIS7_ECOLI	Histidine biosynthesis bifunctional protein HisB [Includes: Histidinol-phosphatase (EC 3.1.3.15); Imidazoleglycerol-phosphate dehydratase (IGPD) (EC 4.2.1.19)]	hisB b2022 JW2004	3.1.3.15; 4.2.1.19	PATHWAY: Amino-acid biosynthesis; L-histidine biosynthesis; L-histidine from 5-phospho-alpha-D-ribose 1-diphosphate: step 6/9.; PATHWAY: Amino-acid biosynthesis; L-histidine biosynthesis; L-histidine from 5-phospho-alpha-D-ribose 1-diphosphate: step 8/9.	0	dephosphorylation; histidine biosynthetic process; histidinol-phosphatase activity; imidazoleglycerol-phosphate dehydratase activity	hisB	hisB	P06987	HIS7_ECOLI	Histidine biosynthesis bifunctional protein HisB [Includes: Histidinol-phosphatase (EC 3.1.3.15); Imidazoleglycerol-phosphate dehydratase (IGPD) (EC 4.2.1.19)]	PATHWAY: Amino-acid biosynthesis; L-histidine biosynthesis; L-histidine from 5-phospho-alpha-D-ribose 1-diphosphate: step 6/9.; PATHWAY: Amino-acid biosynthesis; L-histidine biosynthesis; L-histidine from 5-phospho-alpha-D-ribose 1-diphosphate: step 8/9.	cytoplasm; dephosphorylation; histidine biosynthetic process; histidinol-phosphatase activity; identical protein binding; imidazoleglycerol-phosphate dehydratase activity	GO:0005737; GO:0016311; GO:0000105; GO:0004401; GO:0042802; GO:0004424	dephosphorylation; histidine biosynthetic process; histidinol-phosphatase activity; imidazoleglycerol-phosphate dehydratase activity	histidinol-phosphatase activity; identical protein binding; imidazoleglycerol-phosphate dehydratase activity	cytoplasm
hisF	0.00205803	Detected	-0.00205803	Detected	0	1.07186	Detected	1.04497	Detected	1.05842	0.000165125	14.8357	15.3679	45.6095	52.4058	hisF	AATATTGGTGAATTAAAAGCGTACCTGGCAACACAGGGCGTGGAGATCAGGATATGTTAA	imidazole glycerol phosphate synthase, catalytic subunit with HisH	hisF	P60664	HIS6_ECOLI	Imidazole glycerol phosphate synthase subunit HisF (EC 4.1.3.-) (IGP synthase cyclase subunit) (IGP synthase subunit HisF) (ImGP synthase subunit HisF) (IGPS subunit HisF)	hisF b2025 JW2007	4.1.3.-	PATHWAY: Amino-acid biosynthesis; L-histidine biosynthesis; L-histidine from 5-phospho-alpha-D-ribose 1-diphosphate: step 5/9.	0	histidine biosynthetic process; imidazoleglycerol-phosphate synthase activity; lyase activity	hisF	hisF	P60664	HIS6_ECOLI	Imidazole glycerol phosphate synthase subunit HisF (EC 4.1.3.-) (IGP synthase cyclase subunit) (IGP synthase subunit HisF) (ImGP synthase subunit HisF) (IGPS subunit HisF)	PATHWAY: Amino-acid biosynthesis; L-histidine biosynthesis; L-histidine from 5-phospho-alpha-D-ribose 1-diphosphate: step 5/9.	histidine biosynthetic process; imidazoleglycerol-phosphate synthase activity; imidazoleglycerol-phosphate synthase complex; lyase activity	GO:0000105; GO:0000107; GO:0009382; GO:0016829	histidine biosynthetic process; imidazoleglycerol-phosphate synthase activity; lyase activity	imidazoleglycerol-phosphate synthase activity; lyase activity	imidazoleglycerol-phosphate synthase complex
hisG	-0.0563695	Detected	0.0563695	Detected	0	2.26041	Detected	2.30762	Detected	2.28402	0.000715158	21.4691	24.1156	156.653	189.483	hisG	TCTCGACCAGAAAGGCATCTCTTTTAAATCCTGCTTACTGAACGGTTCTGTTGAAGTCGC	ATP phosphoribosyltransferase	hisG	P60757	HIS1_ECOLI	ATP phosphoribosyltransferase (ATP-PRT) (ATP-PRTase) (EC 2.4.2.17)	hisG b2019 JW2001	2.4.2.17	PATHWAY: Amino-acid biosynthesis; L-histidine biosynthesis; L-histidine from 5-phospho-alpha-D-ribose 1-diphosphate: step 1/9.	0	ATP phosphoribosyltransferase activity; histidine biosynthetic process	hisG	hisG	P60757	HIS1_ECOLI	ATP phosphoribosyltransferase (ATP-PRT) (ATP-PRTase) (EC 2.4.2.17)	PATHWAY: Amino-acid biosynthesis; L-histidine biosynthesis; L-histidine from 5-phospho-alpha-D-ribose 1-diphosphate: step 1/9. {ECO:0000269|PubMed:4909873}.	ATP binding; ATP phosphoribosyltransferase activity; cytoplasm; histidine biosynthetic process; magnesium ion binding	GO:0005524; GO:0003879; GO:0005737; GO:0000105; GO:0000287	ATP phosphoribosyltransferase activity; histidine biosynthetic process	ATP binding; ATP phosphoribosyltransferase activity; magnesium ion binding	cytoplasm
hisJ	-0.0013485	Detected	0.0013485	Detected	0	0.920741	Detected	0.937551	Detected	0.929146	8.39242e-05	92.5705	96.3453	256.894	304.252	hisJ	GACGGTACTTACGAGAAATTAGCGAAAAAGTACTTCGATTTTGATGTTTATGGTGGCTAA	histidine/lysine/arginine/ornithine transporter subunit	hisJ	P0AEU0	HISJ_ECOLI	Histidine-binding periplasmic protein (HBP)	hisJ b2309 JW2306	0	0	0	amino acid transport; transporter activity	hisJ	hisJ	P0AEU0	HISJ_ECOLI	Histidine-binding periplasmic protein (HBP)	0	amino acid transport; outer membrane-bounded periplasmic space; transporter activity	GO:0006865; GO:0030288; GO:0005215	amino acid transport; transporter activity	transporter activity	outer membrane-bounded periplasmic space
hmp	-0.0130086	Detected	0.0130086	Detected	0	2.25143	Detected	2.27163	Detected	2.26153	5.30304e-05	300.614	317.971	2115.32	2511.18	hmp	ACCGCGAAACAGTTAGTGGATCTGGGCGTGAAGCAGGAAAACATTCATTACGAATGCTTT	fused nitric oxide dioxygenase/dihydropteridine reductase 2	hmp	P24232	HMP_ECOLI	Flavohemoprotein (Flavohemoglobin) (HMP) (Hemoglobin-like protein) (Nitric oxide dioxygenase) (NO oxygenase) (NOD) (EC 1.14.12.17)	hmp fsrB hmpA b2552 JW2536	1.14.12.17	0	fsrB hmpA	hydroperoxide reductase activity; nitric oxide dioxygenase activity; oxygen transporter activity; response to nitrosative stress; response to toxic substance	hmp	hmp	P24232	HMP_ECOLI	Flavohemoprotein (Flavohemoglobin) (HMP) (Hemoglobin-like protein) (Nitric oxide dioxygenase) (NO oxygenase) (NOD) (EC 1.14.12.17)	0	cytoplasm; FAD binding; fatty acid binding; heme binding; hydroperoxide reductase activity; iron ion binding; nitric oxide dioxygenase activity; oxygen binding; oxygen transporter activity; response to nitrosative stress; response to toxic substance	GO:0071949; GO:0005737; GO:0005504; GO:0020037; GO:0032843; GO:0005506; GO:0008941; GO:0019825; GO:0005344; GO:0051409; GO:0009636	hydroperoxide reductase activity; nitric oxide dioxygenase activity; oxygen transporter activity; response to nitrosative stress; response to toxic substance	FAD binding; fatty acid binding; heme binding; hydroperoxide reductase activity; iron ion binding; nitric oxide dioxygenase activity; oxygen binding; oxygen transporter activity	cytoplasm
hofN	-0.732214	Compromised	0.732214	Detected	1.19209e-07	0.912288	Detected	1.20584	Detected	1.05906	0.291906	2.51159	7.2	11.5	16.5	hofN	ATAACGAAGCCACGTTTGCTGGAGCAACAGCAGTTACGCGAACAGCGTTCGCAACGGCAG	predicted fimbrial assembly protein	hofN	P64634	HOFN_ECOLI	Putative DNA utilization protein HofN	hofN yrfC b3394 JW3357	0	0	yrfC	carbon utilization	hofN	hofN	P64634	HOFN_ECOLI	Putative DNA utilization protein HofN	0	carbon utilization; integral component of membrane; plasma membrane	GO:0015976; GO:0016021; GO:0005886	carbon utilization	0	integral component of membrane; plasma membrane
hokB	-0.329679	Detected	0.329679	Detected	-1.19209e-07	10.0758	Detected	9.90689	Detected	9.99136	0.00115821	11.5194	18.9	22882.3	23826.9	hokB	TGGTGTGTCTGCTCATTATCTGCATTACGATTCTGACATTCACACTCCTGACCCGACAAA	toxic polypeptide, small	hokB	P77494	HOKB_ECOLI	Protein HokB	hokB ydcB b4428 JW5225	0	0	ydcB	0	hokB	hokB	P77494	HOKB_ECOLI	Protein HokB	0	integral component of membrane	GO:0016021	0	0	integral component of membrane
hokC	-0.0811834	Detected	0.0811834	Detected	0	0.804545	Detected	0.865703	Detected	0.835124	0.0106192	518.652	602.976	1403.5	1714.12	hokC	GTTCACATCCGAACTGGCCAGACGGAGGTTGCTGTTTTCACGGCTTACGAATCCGAGTAA	toxic membrane protein, small	hokC	P0ACG4	HOKC_ECOLI	Protein HokC (Protein gef)	hokC gef b4412 JW5002 b0018.1	0	0	gef	0	hokC	hokC	P0ACG4	HOKC_ECOLI	Protein HokC (Protein gef)	0	integral component of membrane; periplasmic space; plasma membrane	GO:0016021; GO:0042597; GO:0005886	0	0	integral component of membrane; periplasmic space; plasma membrane
holC	-0.0156186	Detected	0.0156186	Detected	0	1.14172	Detected	1.26242	Detected	1.20207	0.00267886	27.1417	28.8128	88.6612	112.847	holC	ATGAAGCCCTGTGGGCGCGTCCGGCAGAAAGCTTTGTTCCGCATAATTTAGCGGGAGAAG	DNA polymerase III, chi subunit	holC	P28905	HOLC_ECOLI	DNA polymerase III subunit chi (EC 2.7.7.7)	holC b4259 JW4216	2.7.7.7	0	0	DNA-directed DNA polymerase activity; positive regulation of DNA-dependent DNA replication initiation	holC	holC	P28905	HOLC_ECOLI	DNA polymerase III subunit chi (EC 2.7.7.7)	0	DNA binding; DNA-directed DNA polymerase activity; DNA polymerase III, clamp loader chi/psi subcomplex; positive regulation of DNA-dependent DNA replication initiation	GO:0003677; GO:0043847; GO:0003887; GO:0032298	DNA-directed DNA polymerase activity; positive regulation of DNA-dependent DNA replication initiation	DNA binding; DNA-directed DNA polymerase activity	DNA polymerase III, clamp loader chi/psi subcomplex
holD	-0.00407362	Detected	0.00407362	Detected	0	1.55846	Detected	1.59517	Detected	1.57682	0.000142201	19.323	20.1871	83.5888	100.374	holD	ATCACTGGAAGGCGCTCAGGTGGCATCACCGGCGCTCACCGATTTACGGGCAAACCCAAC	DNA polymerase III, psi subunit	holD	P28632	HOLD_ECOLI	DNA polymerase III subunit psi (EC 2.7.7.7)	holD b4372 JW4334	2.7.7.7	0	0	3'-5' exonuclease activity; DNA-directed DNA polymerase activity	holD	holD	P28632	HOLD_ECOLI	DNA polymerase III subunit psi (EC 2.7.7.7)	0	3'-5' exonuclease activity; DNA-directed DNA polymerase activity	GO:0008408; GO:0003887	3'-5' exonuclease activity; DNA-directed DNA polymerase activity	3'-5' exonuclease activity; DNA-directed DNA polymerase activity	0
hscB	-0.188721	Detected	0.188721	Detected	0	1.3829	Detected	1.43165	Detected	1.40728	0.0177973	9.30745	12.5603	40.5172	49.0609	hscB	GGACGAGATCGAACAGGCGAAAGATGAAGCGCGGCTGGAAAGCTTTATCAAACGTGTGAA	DnaJ-like molecular chaperone specific for IscU	hscB	P0A6L9	HSCB_ECOLI	Co-chaperone protein HscB (Hsc20)	hscB yfhE b2527 JW2511	0	0	yfhE	protein folding; protein oligomerization	hscB	hscB	P0A6L9	HSCB_ECOLI	Co-chaperone protein HscB (Hsc20)	0	chaperone binding; heat shock protein binding; protein folding; protein oligomerization	GO:0051087; GO:0031072; GO:0006457; GO:0051259	protein folding; protein oligomerization	chaperone binding; heat shock protein binding	0
hsdR	0.00210381	Detected	-0.00210381	Detected	0	0.959577	Detected	1.07477	Detected	1.01717	0.00319508	31.3811	32.5048	89.2484	113.161	hsdR	TTTAACAAACTGCCTGGCTTTATCGCCCGTCTGGAAAAGCTGAAAACGGACATCAACAAC	endonuclease R	hsdR	P08956	T1RK_ECOLI	Type I restriction enzyme EcoKI R protein (R.EcoKI) (EC 3.1.21.3)	hsdR hsr b4350 JW4313	3.1.21.3	0	hsr	DNA restriction-modification system; helicase activity; Type I site-specific deoxyribonuclease activity	hsdR	hsdR	P08956	T1RK_ECOLI	Type I restriction enzyme EcoKI R protein (R.EcoKI) (EC 3.1.21.3)	0	ATP binding; DNA binding; DNA restriction-modification system; helicase activity; Type I site-specific deoxyribonuclease activity	GO:0005524; GO:0003677; GO:0009307; GO:0009035; GO:0004386	DNA restriction-modification system; helicase activity; Type I site-specific deoxyribonuclease activity	ATP binding; DNA binding; helicase activity; Type I site-specific deoxyribonuclease activity	0
hslJ	-0.179038	Compromised	0.179038	Compromised	-2.38419e-07	7.21069	Detected	7.18761	Detected	7.19915	0.000620474	1.30514	1.73779	320.546	369.286	hslJ	TTAACGCTGGCGACCGCAAAACAGACATTAACTTATAAGCTGGCGGATTTAATGAATTAA	heat-inducible protein	hslJ	P52644	HSLJ_ECOLI	Heat shock protein HslJ	hslJ ydbI b1379 JW1374	0	0	ydbI	response to heat	hslJ	hslJ	P52644	HSLJ_ECOLI	Heat shock protein HslJ	0	response to heat	GO:0009408	response to heat	0	0
hslO	-0.0572083	Detected	0.0572083	Detected	0	0.935988	Detected	0.947886	Detected	0.941937	0.00370787	16.9567	19.0691	49.434	58.3482	hslO	TTTACGATCCGCAGGATGTGGAGTTCAAATGCACCTGCTCGCGTGAACGTTGCGCCGATG	heat shock protein Hsp33	hslO	P0A6Y5	HSLO_ECOLI	33 kDa chaperonin (Heat shock protein 33) (HSP33)	hslO yrfI b3401 JW5692	0	0	yrfI	protein folding; response to heat	hslO	hslO	P0A6Y5	HSLO_ECOLI	33 kDa chaperonin (Heat shock protein 33) (HSP33)	0	cytoplasm; identical protein binding; protein folding; response to heat	GO:0005737; GO:0042802; GO:0006457; GO:0009408	protein folding; response to heat	identical protein binding	cytoplasm
hslR	0.0443995	Detected	-0.0443995	Detected	0	1.54087	Detected	1.49668	Detected	1.51878	0.00106455	39.4999	38.5843	163.224	185.311	hslR	CGCCCGGACAAAAAAGAGCGCCGCGACCTGTTACGATTTAAACACGGCGACAGTGAATAA	ribosome-associated heat shock protein Hsp15	hslR	P0ACG8	HSLR_ECOLI	Heat shock protein 15 (HSP15)	hslR yrfH b3400 JW3363	0	0	yrfH	cellular response to heat; response to heat	hslR	hslR	P0ACG8	HSLR_ECOLI	Heat shock protein 15 (HSP15)	0	cellular response to heat; DNA binding; response to heat; ribosomal large subunit binding; single-stranded RNA binding	GO:0003677; GO:0034605; GO:0009408; GO:0043023; GO:0003727	cellular response to heat; response to heat	DNA binding; ribosomal large subunit binding; single-stranded RNA binding	0
hslU	-0.0792007	Detected	0.0792007	Detected	0	1.28629	Detected	1.43381	Detected	1.36005	0.00627279	275.88	319.853	1041.07	1349.91	hslU	GTGAGCAAACATCTGGATGCGTTGGTGGCAGATGAAGATCTGAGCCGTTTTATCCTATAA	molecular chaperone and ATPase component of HslUV protease	hslU	P0A6H5	HSLU_ECOLI	ATP-dependent protease ATPase subunit HslU (Heat shock protein HslU) (Unfoldase HslU)	hslU htpI b3931 JW3902	0	0	htpI	ATPase activity; peptidase activity, acting on L-amino acid peptides; protein unfolding; response to heat	hslU	hslU	P0A6H5	HSLU_ECOLI	ATP-dependent protease ATPase subunit HslU (Heat shock protein HslU) (Unfoldase HslU)	0	ATPase activity; ATP binding; HslUV protease complex; identical protein binding; membrane; peptidase activity, acting on L-amino acid peptides; protein unfolding; response to heat	GO:0005524; GO:0016887; GO:0009376; GO:0042802; GO:0016020; GO:0070011; GO:0043335; GO:0009408	ATPase activity; peptidase activity, acting on L-amino acid peptides; protein unfolding; response to heat	ATPase activity; ATP binding; identical protein binding; peptidase activity, acting on L-amino acid peptides	HslUV protease complex; membrane
hslV	-0.0711861	Detected	0.0711861	Detected	0	3.15069	Detected	3.22496	Detected	3.18783	0.000633758	73.0794	83.7914	998.574	1230.72	hslV	TTACGCTGTTCGAACTGTTTGAACGTAAACTGGAAATGCATCAGGGCCATCTGGTCAAAG	peptidase component of the HslUV protease	hslV	P0A7B8	HSLV_ECOLI	ATP-dependent protease subunit HslV (EC 3.4.25.2) (Heat shock protein HslV)	hslV htpO yiiC b3932 JW3903	3.4.25.2	0	htpO yiiC	proteolysis involved in cellular protein catabolic process; response to heat; threonine-type endopeptidase activity	hslV	hslV	P0A7B8	HSLV_ECOLI	ATP-dependent protease subunit HslV (EC 3.4.25.2) (Heat shock protein HslV)	0	cytosol; HslUV protease complex; identical protein binding; metal ion binding; proteasome core complex; proteolysis involved in cellular protein catabolic process; response to heat; threonine-type endopeptidase activity	GO:0009376; GO:0005829; GO:0042802; GO:0046872; GO:0005839; GO:0051603; GO:0009408; GO:0004298	proteolysis involved in cellular protein catabolic process; response to heat; threonine-type endopeptidase activity	identical protein binding; metal ion binding; threonine-type endopeptidase activity	cytosol; HslUV protease complex; proteasome core complex
htpG	-0.0674019	Detected	0.0674019	Detected	0	1.75472	Detected	1.90201	Detected	1.82836	0.00296829	416.667	475.243	2157.77	2797.47	htpG	ATCTCTGGAAGACTACGTTTCCCGCATGAAAGAAGGGCAGGAGAAAATCTACTACATCAC	molecular chaperone HSP90 family	htpG	P0A6Z3	HTPG_ECOLI	Chaperone protein HtpG (Heat shock protein C62.5) (Heat shock protein HtpG) (High temperature protein G)	htpG b0473 JW0462	0	0	0	ATPase activity, coupled; ATP catabolic process; cellular response to DNA damage stimulus; protein folding; response to heat	htpG	htpG	P0A6Z3	HTPG_ECOLI	Chaperone protein HtpG (Heat shock protein C62.5) (Heat shock protein HtpG) (High temperature protein G)	0	ATPase activity, coupled; ATP binding; ATP catabolic process; cellular response to DNA damage stimulus; cytosol; identical protein binding; plasma membrane; protein folding; response to heat	GO:0005524; GO:0006200; GO:0042623; GO:0006974; GO:0005829; GO:0042802; GO:0005886; GO:0006457; GO:0009408	ATPase activity, coupled; ATP catabolic process; cellular response to DNA damage stimulus; protein folding; response to heat	ATPase activity, coupled; ATP binding; identical protein binding	cytosol; plasma membrane
htrG	-0.117108	Detected	0.117108	Detected	0	1.01681	Detected	1.16982	Detected	1.09331	0.0159788	24.6252	30.0907	79.1454	103.016	htrG	AAGAAAATCAGAAACTGAAAAACGAGCTGATTGTCGCGCAGAAAAAGGTCGATGCCGCCA	predicted signal transduction protein (SH3 domain)	#N/A	#N/A	#N/A	#N/A	#N/A	#N/A	#N/A	#N/A	#N/A	htrG	#N/A	#N/A	#N/A	#N/A	#N/A	#N/A	#N/A	#N/A	#N/A	#N/A
hupB	-0.060318	Detected	0.060318	Detected	0	1.4392	Detected	1.33231	Detected	1.38575	0.00336504	238.925	269.85	989.384	1075.49	hupB	GCTGCTGCTAAAGTACCGAGCTTCCGTGCAGGTAAAGCACTGAAAGACGCGGTAAACTAA	HU, DNA-binding transcriptional regulator, beta subunit	hupB	P0ACF4	DBHB_ECOLI	DNA-binding protein HU-beta (HU-1) (NS1)	hupB hopD b0440 JW0430	0	0	hopD	chromosome condensation; transcription, DNA-templated	hupB	hupB	P0ACF4	DBHB_ECOLI	DNA-binding protein HU-beta (HU-1) (NS1)	0	chromosome condensation; DNA binding; identical protein binding; transcription, DNA-templated	GO:0003677; GO:0030261; GO:0042802; GO:0006351	chromosome condensation; transcription, DNA-templated	DNA binding; identical protein binding	0
hyaD	0.327558	Compromised	-0.327558	Compromised	0	1.54397	Detected	0.768427	Detected	1.1562	0.150432	3.82	2.52	13	8.89	hyaD	CCTATGCCGGAGAACGCATTCCGGCTTATCTCAGCGCGAAGAAAATGAGCCTGCATCAGA	protein involved in processing of HyaA and HyaB proteins	hyaD	P19930	HYAD_ECOLI	Hydrogenase 1 maturation protease (EC 3.4.23.-)	hyaD b0975 JW0957	3.4.23.-	0	0	aspartic-type endopeptidase activity; enzyme activator activity; protein processing	hyaD	hyaD	P19930	HYAD_ECOLI	Hydrogenase 1 maturation protease (EC 3.4.23.-)	0	aspartic-type endopeptidase activity; enzyme activator activity; metal ion binding; protein processing	GO:0004190; GO:0008047; GO:0046872; GO:0016485	aspartic-type endopeptidase activity; enzyme activator activity; protein processing	aspartic-type endopeptidase activity; enzyme activator activity; metal ion binding	0
hybA	0.0935655	Detected	-0.0935655	Detected	0	2.1771	Detected	2.19381	Detected	2.18545	0.00184246	60.4848	55.1901	375.453	444.637	hybA	TCTGCACTGAAAAAAGATCCGAAAACCGGCATTGTCCATTACGACAAAGATGTGTGCACC	hydrogenase 2 4Fe-4S ferredoxin-type component	hybA	P0AAJ8	HYBA_ECOLI	Hydrogenase-2 operon protein HybA	hybA b2996 JW2964	0	0	0	oxidoreductase activity	hybA	hybA	P0AAJ8	HYBA_ECOLI	Hydrogenase-2 operon protein HybA	0	4 iron, 4 sulfur cluster binding; metal ion binding; oxidoreductase activity; periplasmic space	GO:0051539; GO:0046872; GO:0016491; GO:0042597	oxidoreductase activity	4 iron, 4 sulfur cluster binding; metal ion binding; oxidoreductase activity	periplasmic space
hybB	0.0873764	Detected	-0.0873764	Detected	0	2.044	Detected	2.12502	Detected	2.08451	0.00212793	41.7203	38.3962	237.166	293.672	hybB	CCGATACTTCCTCCTTTAAAACAAAACGATCATAATCGTCATGAGGCGAGCAAAGCATGA	predicted hydrogenase 2 cytochrome b type component	hybB	P37180	HYBB_ECOLI	Probable Ni/Fe-hydrogenase 2 b-type cytochrome subunit	hybB b2995 JW5494	0	0	0	oxidation-reduction process	hybB	hybB	P37180	HYBB_ECOLI	Probable Ni/Fe-hydrogenase 2 b-type cytochrome subunit	0	integral component of membrane; metal ion binding; oxidation-reduction process; plasma membrane	GO:0016021; GO:0046872; GO:0055114; GO:0005886	oxidation-reduction process	metal ion binding	integral component of membrane; plasma membrane
hybC	0.0650961	Detected	-0.0650964	Detected	-1.19209e-07	2.21741	Detected	2.26151	Detected	2.23946	0.000940547	14.2674	13.5425	92.8881	112.112	hybC	TTATTAAAGACGGTATCATCAGCAACTACCAGGCGGTTGTTCCATCAACCTGGAACTCTG	hydrogenase 2, large subunit	hybC	P0ACE0	MBHM_ECOLI	Hydrogenase-2 large chain (HYD2) (EC 1.12.99.6) (Membrane-bound hydrogenase 2 large subunit) (NiFe hydrogenase)	hybC b2994 JW2962	1.12.99.6	0	0	ferredoxin hydrogenase activity; hydrogenase (acceptor) activity	hybC	hybC	P0ACE0	MBHM_ECOLI	Hydrogenase-2 large chain (HYD2) (EC 1.12.99.6) (Membrane-bound hydrogenase 2 large subunit) (NiFe hydrogenase)	0	ferredoxin hydrogenase activity; hydrogenase (acceptor) activity; nickel cation binding; plasma membrane	GO:0008901; GO:0033748; GO:0016151; GO:0005886	ferredoxin hydrogenase activity; hydrogenase (acceptor) activity	ferredoxin hydrogenase activity; hydrogenase (acceptor) activity; nickel cation binding	plasma membrane
hybD	-0.172069	Detected	0.172069	Detected	0	2.37321	Detected	2.50599	Detected	2.4396	0.00566677	41.9156	55.2737	358.331	459.912	hybD	TTGTTTACCAACAAAATCTCTCCGCATCAGCTTGGCCTGGCCGACGTCTTGTCGGCCCTG	predicted maturation element for hydrogenase 2	hybD	P37182	HYBD_ECOLI	Hydrogenase 2 maturation protease (EC 3.4.23.-)	hybD b2993 JW2961	3.4.23.-	0	0	aspartic-type endopeptidase activity; enzyme activator activity; protein processing	hybD	hybD	P37182	HYBD_ECOLI	Hydrogenase 2 maturation protease (EC 3.4.23.-)	0	aspartic-type endopeptidase activity; enzyme activator activity; metal ion binding; protein processing	GO:0004190; GO:0008047; GO:0046872; GO:0016485	aspartic-type endopeptidase activity; enzyme activator activity; protein processing	aspartic-type endopeptidase activity; enzyme activator activity; metal ion binding	0
hybE	-0.0887461	Detected	0.0887458	Detected	-1.19209e-07	2.62724	Detected	2.69428	Detected	2.66076	0.00126873	12.5124	14.7	120.404	147.652	hybE	ATGACTGCGCACGAATGATCCTTTCGCTGCCAGTCACGAATCCGGATGTACCACACGCAG	hydrogenase 2-specific chaperone	hybE	P0AAN1	HYBE_ECOLI	Hydrogenase-2 operon protein HybE	hybE b2992 JW2960	0	0	0	protein maturation	hybE	hybE	P0AAN1	HYBE_ECOLI	Hydrogenase-2 operon protein HybE	0	preprotein binding; protein maturation	GO:0070678; GO:0051604	protein maturation	preprotein binding	0
hybF	-0.106527	Detected	0.106527	Detected	0	2.66891	Detected	2.84982	Detected	2.75936	0.00255523	15.2452	18.3576	152.871	202.864	hybF	TTTGAAATTGTCTGCCACGGAACGGTGGCGCAAGGGTGCGATTTACATATCGTCTATAAA	protein involved with the maturation of hydrogenases 1 and 2	hybF	P0A703	HYBF_ECOLI	Probable hydrogenase nickel incorporation protein HybF (Hydrogenase-2 operon protein HybF)	hybF b2991 JW5493	0	0	0	cellular protein modification process; protein maturation	hybF	hybF	P0A703	HYBF_ECOLI	Probable hydrogenase nickel incorporation protein HybF (Hydrogenase-2 operon protein HybF)	0	cellular protein modification process; nickel cation binding; protein maturation; zinc ion binding	GO:0006464; GO:0016151; GO:0051604; GO:0008270	cellular protein modification process; protein maturation	nickel cation binding; zinc ion binding	0
hybG	0.138324	Detected	-0.138324	Detected	0	2.07456	Detected	2.20087	Detected	2.13772	0.00502164	32.261	27.6659	180.82	231.041	hybG	ATGTGTATTGGCGTTCCAGGCCAGGTGCTGGCTGTCGGTGAAGATATTCACCAGCTTGCG	hydrogenase 2 accessory protein	hybG	P0AAM7	HYBG_ECOLI	Hydrogenase-2 operon protein HybG	hybG b2990 JW2958	0	0	0	chaperone-mediated protein complex assembly	hybG	hybG	P0AAM7	HYBG_ECOLI	Hydrogenase-2 operon protein HybG	0	chaperone-mediated protein complex assembly	GO:0051131	chaperone-mediated protein complex assembly	0	0
hybO	0.0566916	Detected	-0.0566916	Detected	0	1.92568	Detected	2.01636	Detected	1.97102	0.00135378	61.5746	59.1312	329.402	410.625	hybO	TTCCATAAAGGCATCCATCAGCTTGCCAACGTCGAAAATCAAACTCCGCGTTCACAGAAA	hydrogenase 2, small subunit	hybO	P69741	MBHT_ECOLI	Hydrogenase-2 small chain (HYD2) (EC 1.12.99.6) (Membrane-bound hydrogenase 2 small subunit) (NiFe hydrogenase)	hybO yghV b2997 JW2965	1.12.99.6	0	yghV	ferredoxin hydrogenase activity; hydrogenase (acceptor) activity	hybO	hybO	P69741	MBHT_ECOLI	Hydrogenase-2 small chain (HYD2) (EC 1.12.99.6) (Membrane-bound hydrogenase 2 small subunit) (NiFe hydrogenase)	0	3 iron, 4 sulfur cluster binding; 4 iron, 4 sulfur cluster binding; ferredoxin hydrogenase activity; ferredoxin hydrogenase complex; hydrogenase (acceptor) activity; membrane; metal ion binding; periplasmic space; plasma membrane	GO:0051538; GO:0051539; GO:0008901; GO:0009375; GO:0033748; GO:0016020; GO:0046872; GO:0042597; GO:0005886	ferredoxin hydrogenase activity; hydrogenase (acceptor) activity	3 iron, 4 sulfur cluster binding; 4 iron, 4 sulfur cluster binding; ferredoxin hydrogenase activity; hydrogenase (acceptor) activity; metal ion binding	ferredoxin hydrogenase complex; membrane; periplasmic space; plasma membrane
hycB	1.38537	Detected	-1.38537	Detected	0	1.28674	Detected	1.39267	Detected	1.33971	0.435829	242	36.8369	331	417	hycB	AACACGGACTTTGGCGATCTCACCTTGTTTCAGCAGGCTCAAAGTGGAGAGGCTAAATGA	hydrogenase 3, Fe-S subunit	hycB	P0AAK1	HYCB_ECOLI	Formate hydrogenlyase subunit 2 (FHL subunit 2) (Hydrogenase-3 component B)	hycB hevB b2724 JW2694	0	0	hevB	oxidation-reduction process	hycB	hycB	P0AAK1	HYCB_ECOLI	Formate hydrogenlyase subunit 2 (FHL subunit 2) (Hydrogenase-3 component B)	0	4 iron, 4 sulfur cluster binding; metal ion binding; oxidation-reduction process	GO:0051539; GO:0046872; GO:0055114	oxidation-reduction process	4 iron, 4 sulfur cluster binding; metal ion binding	0
hycH	-0.988061	Compromised	0.988061	Detected	0	1.32993	Detected	1.22617	Detected	1.27805	0.325595	2.76478	11.3	20.1906	21.9955	hycH	AAAGCCCGGGCAGCGCAAACTTCGCAGCAGCAGGAATGGAGTACAATGCTGTTAAGTATG	protein required for maturation of hydrogenase 3	hycH	P0AEV7	HYCH_ECOLI	Formate hydrogenlyase maturation protein HycH	hycH hevH b2718 JW2688	0	0	hevH	protein maturation	hycH	hycH	P0AEV7	HYCH_ECOLI	Formate hydrogenlyase maturation protein HycH	0	protein maturation	GO:0051604	protein maturation	0	0
hycI	-0.065959	Detected	0.065959	Detected	0	2.43959	Detected	2.57433	Detected	2.50696	0.00141147	111.445	126.858	926.85	1191.22	hycI	CCGGATGATATCGCCGAGATGTTTATGATGACTACCCATAACATGCCGTTGAATTACCTT	protease involved in processing C-terminal end of HycE	hycI	P0AEV9	HYCI_ECOLI	Hydrogenase 3 maturation protease (EC 3.4.23.51) (HycI protease)	hycI b2717 JW2687	3.4.23.51	0	0	aspartic-type endopeptidase activity; cellular protein modification process; endopeptidase activity; enzyme activator activity	hycI	hycI	P0AEV9	HYCI_ECOLI	Hydrogenase 3 maturation protease (EC 3.4.23.51) (HycI protease)	0	aspartic-type endopeptidase activity; cellular protein modification process; endopeptidase activity; enzyme activator activity; metal ion binding	GO:0004190; GO:0006464; GO:0004175; GO:0008047; GO:0046872	aspartic-type endopeptidase activity; cellular protein modification process; endopeptidase activity; enzyme activator activity	aspartic-type endopeptidase activity; endopeptidase activity; enzyme activator activity; metal ion binding	0
hyfC	0.159695	Compromised	-0.159695	Compromised	2.38419e-07	1.88265	Detected	2.13521	Detected	2.00893	0.0101149	1.91327	1.59286	9.25	12.9	hyfC	TGAGATGGGAAAAATTCCCTTTGATGTTGCTGAAGCAGAACAGGAATTACAGGAAGGCCC	hydrogenase 4, membrane subunit	hyfC	P77858	HYFC_ECOLI	Hydrogenase-4 component C (EC 1.-.-.-)	hyfC b2483 JW2468	1.-.-.-	0	0	cellular response to DNA damage stimulus; oxidoreductase activity	hyfC	hyfC	P77858	HYFC_ECOLI	Hydrogenase-4 component C (EC 1.-.-.-)	0	cellular response to DNA damage stimulus; integral component of membrane; oxidoreductase activity; plasma membrane	GO:0006974; GO:0016021; GO:0016491; GO:0005886	cellular response to DNA damage stimulus; oxidoreductase activity	oxidoreductase activity	integral component of membrane; plasma membrane
hypB	0.179594	Detected	-0.179594	Detected	0	0.970077	Detected	1.02097	Detected	0.995523	0.0316314	23.461	19.0006	59.4307	72.0692	hypB	TGAAAAGTGCATCGCCTGCGCCCGCGAAGTCAATCCAGAAATTGAAATCATCCTTATTTC	GTP hydrolase involved in nickel liganding into hydrogenases	hypB	P0AAN3	HYPB_ECOLI	Hydrogenase isoenzymes nickel incorporation protein HypB	hypB b2727 JW2697	0	0	0	cofactor biosynthetic process; GTPase activity; GTP catabolic process; protein complex assembly; protein maturation	hypB	hypB	P0AAN3	HYPB_ECOLI	Hydrogenase isoenzymes nickel incorporation protein HypB	0	cofactor biosynthetic process; GTPase activity; GTP binding; GTP catabolic process; nickel cation binding; protein complex assembly; protein maturation; zinc ion binding	GO:0005525; GO:0006184; GO:0003924; GO:0051188; GO:0016151; GO:0006461; GO:0051604; GO:0008270	cofactor biosynthetic process; GTPase activity; GTP catabolic process; protein complex assembly; protein maturation	GTPase activity; GTP binding; nickel cation binding; zinc ion binding	0
hypC	-0.062263	Detected	0.062263	Detected	0	1.10133	Detected	1.14735	Detected	1.12434	0.00346746	22.1371	25.0699	72.6273	87.7756	hypC	AATTAATGAAGCCGAAGCACGCGACACTCTCGACGCCTTACAAAACATGTTTGACGTTGA	protein required for maturation of hydrogenases 1 and 3	hypC	P0AAM3	HYPC_ECOLI	Hydrogenase isoenzymes formation protein HypC	hypC b2728 JW2698	0	0	0	protein maturation	hypC	hypC	P0AAM3	HYPC_ECOLI	Hydrogenase isoenzymes formation protein HypC	0	carbon dioxide binding; identical protein binding; iron ion binding; protein maturation	GO:1902670; GO:0042802; GO:0005506; GO:0051604	protein maturation	carbon dioxide binding; identical protein binding; iron ion binding	0
hypD	-0.048171	Detected	0.048171	Detected	0	2.21626	Detected	2.24747	Detected	2.23187	0.000514326	20.6648	22.9498	145.411	173.945	hypD	GCGCGTTGTGGTGAGGTATTAACGGGCAAATGTAAGCCGCATCAATGCCCGCTGTTTGGT	protein required for maturation of hydrogenases	hypD	P24192	HYPD_ECOLI	Hydrogenase isoenzymes formation protein HypD	hypD b2729 JW2699	0	0	0	cellular protein modification process; protein maturation	hypD	hypD	P24192	HYPD_ECOLI	Hydrogenase isoenzymes formation protein HypD	0	4 iron, 4 sulfur cluster binding; carbon monoxide binding; cellular protein modification process; iron ion binding; protein maturation	GO:0051539; GO:0070025; GO:0006464; GO:0005506; GO:0051604	cellular protein modification process; protein maturation	4 iron, 4 sulfur cluster binding; carbon monoxide binding; iron ion binding	0
ibpA	-0.024478	Detected	0.024478	Detected	0	2.67593	Detected	2.54853	Detected	2.61223	0.000681707	3777.19	4059.31	35956.4	38534.1	ibpA	ACCTGGTAAATGGTTTGCTGTATATCGATCTCGAACGCGTGATTCCGGAAGCGAAAAAAC	heat shock chaperone	ibpA	P0C054	IBPA_ECOLI	Small heat shock protein IbpA (16 kDa heat shock protein A)	ibpA hslT htpN b3687 JW3664	0	0	hslT htpN	response to heat	ibpA	ibpA	P0C054	IBPA_ECOLI	Small heat shock protein IbpA (16 kDa heat shock protein A)	0	cytoplasm; identical protein binding; response to heat	GO:0005737; GO:0042802; GO:0009408	response to heat	identical protein binding	cytoplasm
ibpB	0.01616	Detected	-0.01616	Detected	0	3.5189	Detected	3.45466	Detected	3.48678	0.000106328	1025.22	1041.44	17019.7	19056	ibpB	TGCATATTGATTTAATTCGTAATGAGCCTGAACCCATCGCAGCGCAGCGTATCGCTATCA	heat shock chaperone	ibpB	P0C058	IBPB_ECOLI	Small heat shock protein IbpB (16 kDa heat shock protein B)	ibpB hslS htpE b3686 JW3663	0	0	hslS htpE	response to heat; stress response to copper ion	ibpB	ibpB	P0C058	IBPB_ECOLI	Small heat shock protein IbpB (16 kDa heat shock protein B)	0	cytoplasm; identical protein binding; response to heat; stress response to copper ion	GO:0005737; GO:0042802; GO:0009408; GO:1990169	response to heat; stress response to copper ion	identical protein binding	cytoplasm
icd	0.00537968	Detected	-0.00537968	Detected	0	1.89584	Detected	1.97978	Detected	1.93781	0.000476402	436.085	449.654	2367.89	2937.98	icd	AAAGAGATCGTCATTAAAGACGTGATTGCTGATGCATTCCTGCAACAGATCCTGCTGCGT	e14 prophage; isocitrate dehydrogenase, specific for NADP+	icd	P08200	IDH_ECOLI	Isocitrate dehydrogenase [NADP] (IDH) (EC 1.1.1.42) (IDP) (NADP(+)-specific ICDH) (Oxalosuccinate decarboxylase)	icd icdA icdE b1136 JW1122	1.1.1.42	0	icdA icdE	electron transport chain; glyoxylate cycle; isocitrate dehydrogenase (NADP+) activity; tricarboxylic acid cycle	icd	icd	P08200	IDH_ECOLI	Isocitrate dehydrogenase [NADP] (IDH) (EC 1.1.1.42) (IDP) (NADP(+)-specific ICDH) (Oxalosuccinate decarboxylase)	0	cytoplasm; electron transport chain; glyoxylate cycle; isocitrate dehydrogenase (NADP+) activity; magnesium ion binding; NAD binding; response to oxidative stress; tricarboxylic acid cycle	GO:0051287; GO:0005737; GO:0022900; GO:0006097; GO:0004450; GO:0000287; GO:0006979; GO:0006099	electron transport chain; glyoxylate cycle; isocitrate dehydrogenase (NADP+) activity; response to oxidative stress; tricarboxylic acid cycle	isocitrate dehydrogenase (NADP+) activity; magnesium ion binding; NAD binding	cytoplasm
iclR	-0.0379927	Detected	0.0379927	Detected	0	2.2594	Detected	2.25908	Detected	2.25924	0.000282682	125.847	137.804	906.005	1060.36	iclR	AAAGCGATCACGAAGCGATTATTATCGACCAGGTACAGTGTACGCATCTGATGCGAATGT	DNA-binding transcriptional repressor	iclR	P16528	ICLR_ECOLI	Acetate operon repressor	iclR b4018 JW3978	0	0	0	glyoxylate cycle; regulation of transcription, DNA-templated; transcription, DNA-templated	iclR	iclR	P16528	ICLR_ECOLI	Acetate operon repressor	0	DNA binding; glyoxylate cycle; regulation of transcription, DNA-templated; transcription, DNA-templated	GO:0003677; GO:0006097; GO:0006355; GO:0006351	glyoxylate cycle; regulation of transcription, DNA-templated; transcription, DNA-templated	DNA binding	0
idnD	-0.0845833	Detected	0.0845833	Detected	0	1.00224	Detected	1.20891	Detected	1.10557	0.0142777	17.1606	20.0449	53.3829	72.1167	idnD	ATTTCACTCAGAGGCTCTTTCCGTTTTACCAGCGAATTTAATACCGCAGTGTCATGGCTG	L-idonate 5-dehydrogenase, NAD-binding	idnD	P39346	IDND_ECOLI	L-idonate 5-dehydrogenase (NAD(P)(+)) (EC 1.1.1.264)	idnD yjgV b4267 JW4224	1.1.1.264	PATHWAY: Carbohydrate acid metabolism; L-idonate degradation.	yjgV	D-gluconate metabolic process; L-idonate 5-dehydrogenase activity; L-idonate catabolic process	idnD	idnD	P39346	IDND_ECOLI	L-idonate 5-dehydrogenase (NAD(P)(+)) (EC 1.1.1.264)	PATHWAY: Carbohydrate acid metabolism; L-idonate degradation.	D-gluconate metabolic process; L-idonate 5-dehydrogenase activity; L-idonate catabolic process; zinc ion binding	GO:0019521; GO:0050572; GO:0046183; GO:0008270	D-gluconate metabolic process; L-idonate 5-dehydrogenase activity; L-idonate catabolic process	L-idonate 5-dehydrogenase activity; zinc ion binding	0
idnK	0.146259	Detected	-0.146259	Detected	0	0.827856	Detected	0.821197	Detected	0.824527	0.030069	17.8958	15.1789	42.0375	48.9837	idnK	CTGGCTGGAACGCTTAAATGATGCTTCATACAGTCTTTATAAAAAGAATGAAACAGGATT	D-gluconate kinase, thermosensitive	idnK	P39208	IDNK_ECOLI	Thermosensitive gluconokinase (EC 2.7.1.12) (Gluconate kinase 1)	idnK gntV b4268 JW4225	2.7.1.12	PATHWAY: Carbohydrate acid metabolism; L-idonate degradation.	gntV	D-gluconate catabolic process; D-gluconate metabolic process; gluconokinase activity; L-idonate catabolic process	idnK	idnK	P39208	IDNK_ECOLI	Thermosensitive gluconokinase (EC 2.7.1.12) (Gluconate kinase 1)	PATHWAY: Carbohydrate acid metabolism; L-idonate degradation.	ATP binding; D-gluconate catabolic process; D-gluconate metabolic process; gluconokinase activity; L-idonate catabolic process	GO:0005524; GO:0046177; GO:0019521; GO:0046183; GO:0046316	D-gluconate catabolic process; D-gluconate metabolic process; gluconokinase activity; L-idonate catabolic process	ATP binding; gluconokinase activity	0
idnT	-0.0171101	Detected	0.0171101	Detected	0	1.21613	Detected	1.1993	Detected	1.20772	0.000249141	57.0919	60.7327	196.571	227.444	idnT	ATTTCACACTTAATGACCGGAACTACACTTTCGCCGTTATTGATGTGCTGGACTGTTGCG	L-idonate and D-gluconate transporter	idnT	P39344	IDNT_ECOLI	Gnt-II system L-idonate transporter (L-Ido transporter) (5-keto-D-gluconate transporter)	idnT gntW yjgT b4265 JW4222	0	PATHWAY: Carbohydrate acid metabolism; L-idonate degradation.	gntW yjgT	carbohydrate transport; D-gluconate metabolic process; gluconate transmembrane transporter activity; L-idonate catabolic process; L-idonate transmembrane transporter activity; L-idonate transport	idnT	idnT	P39344	IDNT_ECOLI	Gnt-II system L-idonate transporter (L-Ido transporter) (5-keto-D-gluconate transporter)	PATHWAY: Carbohydrate acid metabolism; L-idonate degradation.	carbohydrate transport; D-gluconate metabolic process; gluconate transmembrane transporter activity; integral component of membrane; L-idonate catabolic process; L-idonate transmembrane transporter activity; L-idonate transport; plasma membrane	GO:0019521; GO:0046183; GO:0015568; GO:0015726; GO:0008643; GO:0015128; GO:0016021; GO:0005886	carbohydrate transport; D-gluconate metabolic process; gluconate transmembrane transporter activity; L-idonate catabolic process; L-idonate transmembrane transporter activity; L-idonate transport	gluconate transmembrane transporter activity; L-idonate transmembrane transporter activity	integral component of membrane; plasma membrane
ileS	-0.0425763	Detected	0.0425763	Detected	0	0.946533	Detected	1.04075	Detected	0.993641	0.00405882	132.912	146.469	386.386	482.839	ileS	TTTGTCCTGTTGACCTCCGGCGCTACCGTTGCAGACTATAACGACGCACCTGCTGATGCT	isoleucyl-tRNA synthetase	ileS	P00956	SYI_ECOLI	Isoleucine--tRNA ligase (EC 6.1.1.5) (Isoleucyl-tRNA synthetase) (IleRS)	ileS ilvS b0026 JW0024	6.1.1.5	0	ilvS	aminoacyl-tRNA editing activity; isoleucine-tRNA ligase activity; isoleucyl-tRNA aminoacylation; response to antibiotic	ileS	ileS	P00956	SYI_ECOLI	Isoleucine--tRNA ligase (EC 6.1.1.5) (Isoleucyl-tRNA synthetase) (IleRS)	0	aminoacyl-tRNA editing activity; ATP binding; cytoplasm; isoleucine-tRNA ligase activity; isoleucyl-tRNA aminoacylation; response to antibiotic; zinc ion binding	GO:0005524; GO:0002161; GO:0005737; GO:0004822; GO:0006428; GO:0046677; GO:0008270	aminoacyl-tRNA editing activity; isoleucine-tRNA ligase activity; isoleucyl-tRNA aminoacylation; response to antibiotic	aminoacyl-tRNA editing activity; ATP binding; isoleucine-tRNA ligase activity; zinc ion binding	cytoplasm
ilvN	0.095088	Detected	-0.095088	Detected	0	1.03164	Detected	0.973973	Detected	1.0028	0.00967561	20.2213	18.4122	56.6816	63.7533	ilvN	GTGCAGCGTAATCAGTCCGATCCGACGATGTTTAACAAGATCGCGGTGTTTTTTCAGTAA	acetolactate synthase I, small subunit	ilvN	P0ADF8	ILVN_ECOLI	Acetolactate synthase isozyme 1 small subunit (EC 2.2.1.6) (Acetohydroxy-acid synthase I small subunit) (AHAS-I) (ALS-I)	ilvN b3670 JW3645	2.2.1.6	PATHWAY: Amino-acid biosynthesis; L-isoleucine biosynthesis; L-isoleucine from 2-oxobutanoate: step 1/4.; PATHWAY: Amino-acid biosynthesis; L-valine biosynthesis; L-valine from pyruvate: step 1/4.	0	acetolactate synthase activity; isoleucine biosynthetic process; transketolase activity; valine biosynthetic process	ilvN	ilvN	P0ADF8	ILVN_ECOLI	Acetolactate synthase isozyme 1 small subunit (EC 2.2.1.6) (Acetohydroxy-acid synthase I small subunit) (AHAS-I) (ALS-I)	PATHWAY: Amino-acid biosynthesis; L-isoleucine biosynthesis; L-isoleucine from 2-oxobutanoate: step 1/4.; PATHWAY: Amino-acid biosynthesis; L-valine biosynthesis; L-valine from pyruvate: step 1/4.	acetolactate synthase activity; acetolactate synthase complex; amino acid binding; isoleucine biosynthetic process; transketolase activity; valine biosynthetic process	GO:0003984; GO:0005948; GO:0016597; GO:0009097; GO:0004802; GO:0009099	acetolactate synthase activity; isoleucine biosynthetic process; transketolase activity; valine biosynthetic process	acetolactate synthase activity; amino acid binding; transketolase activity	acetolactate synthase complex
infB	-0.0606852	Detected	0.0606852	Detected	0	0.936296	Detected	1.12223	Detected	1.02926	0.0114357	89.4806	101.114	261.55	348.294	infB	CGCACTGGCGATGTGATCGAAGTATTCGAAATCATCGAGATCCAACGTACCATTGCTTAA	fused protein chain initiation factor 2, IF2: membrane protein/conserved protein	infB	P0A705	IF2_ECOLI	Translation initiation factor IF-2	infB ssyG b3168 JW3137	0	0	ssyG	GTPase activity; GTP catabolic process; translational initiation; translation initiation factor activity	infB	infB	P0A705	IF2_ECOLI	Translation initiation factor IF-2	0	cytoplasm; GTPase activity; GTP binding; GTP catabolic process; guanosine tetraphosphate binding; membrane; ribosomal small subunit binding; translational initiation; translation initiation factor activity	GO:0005525; GO:0006184; GO:0003924; GO:0005737; GO:0097216; GO:0016020; GO:0043024; GO:0003743; GO:0006413	GTPase activity; GTP catabolic process; translational initiation; translation initiation factor activity	GTPase activity; GTP binding; guanosine tetraphosphate binding; ribosomal small subunit binding; translation initiation factor activity	cytoplasm; membrane
insH	-0.0288739	Detected	0.0288739	Detected	0	0.855391	Detected	0.844883	Detected	0.850137	0.00118961	3131.62	3386.1	8465.72	9838.3	insH	AAACAGCATCCACGCAAGAACAAAACGGCCATCAACATCGAATACATGAAAGCCAGCATC	IS5 transposase and trans-activator	#N/A	#N/A	#N/A	#N/A	#N/A	#N/A	#N/A	#N/A	#N/A	insH	#N/A	#N/A	#N/A	#N/A	#N/A	#N/A	#N/A	#N/A	#N/A	#N/A
iraP	0.0389009	Detected	-0.0389009	Detected	0	2.06605	Detected	1.97738	Detected	2.02171	0.000850055	279.03	274.648	1665.66	1833.64	iraP	TATCGTCACTGCAATGCTTCGCAATATGGCGCAAAATGACCAACAGCGGTTGATTGATCA	predicted protein	iraP	P0AAN9	IRAP_ECOLI	Anti-adapter protein IraP	iraP yaiB b0382 JW0373	0	0	yaiB	anti-sigma factor antagonist activity; cellular response to phosphate starvation; negative regulation of protein catabolic process; positive regulation of transcription, DNA-templated	iraP	iraP	P0AAN9	IRAP_ECOLI	Anti-adapter protein IraP	0	anti-sigma factor antagonist activity; cellular response to phosphate starvation; cytoplasm; negative regulation of protein catabolic process; positive regulation of transcription, DNA-templated	GO:0043856; GO:0016036; GO:0005737; GO:0042177; GO:0045893	anti-sigma factor antagonist activity; cellular response to phosphate starvation; negative regulation of protein catabolic process; positive regulation of transcription, DNA-templated	anti-sigma factor antagonist activity	cytoplasm
iscS	-0.0458074	Detected	0.0458074	Detected	0	1.07357	Detected	1.20717	Detected	1.14037	0.0050067	21.9193	24.2634	69.7426	89.564	iscS	ACTACTGAAGAAGAGATCGACTACACCATCGAGTTAGTTCGTAAATCCATCGGTCGTCTG	cysteine desulfurase (tRNA sulfurtransferase), PLP-dependent	iscS	P0A6B7	ISCS_ECOLI	Cysteine desulfurase IscS (EC 2.8.1.7) (NifS protein homolog) (ThiI transpersulfidase) (TusA transpersulfidase)	iscS nuvC yfhO yzzO b2530 JW2514	2.8.1.7	0	nuvC yfhO yzzO	cysteine desulfurase activity; cysteine metabolic process; iron-sulfur cluster assembly; oxazole or thiazole biosynthetic process; selenocysteine lyase activity; sulfur carrier activity; transport; tRNA pseudouridine synthesis	iscS	iscS	P0A6B7	ISCS_ECOLI	Cysteine desulfurase IscS (EC 2.8.1.7) (NifS protein homolog) (ThiI transpersulfidase) (TusA transpersulfidase)	0	cysteine desulfurase activity; cysteine metabolic process; cytoplasm; iron-sulfur cluster assembly; oxazole or thiazole biosynthetic process; pyridoxal phosphate binding; selenocysteine lyase activity; sulfur carrier activity; transport; tRNA pseudouridine synthesis	GO:0031071; GO:0006534; GO:0005737; GO:0016226; GO:0018131; GO:0030170; GO:0009000; GO:0097163; GO:0031119; GO:0006810	cysteine desulfurase activity; cysteine metabolic process; iron-sulfur cluster assembly; oxazole or thiazole biosynthetic process; selenocysteine lyase activity; sulfur carrier activity; transport; tRNA pseudouridine synthesis	cysteine desulfurase activity; pyridoxal phosphate binding; selenocysteine lyase activity; sulfur carrier activity	cytoplasm
iscX	0.0768914	Detected	-0.0768914	Detected	0	0.86794	Detected	0.926535	Detected	0.897238	0.00830571	38.6682	36.1083	97.9913	119.466	iscX	GAAAACGGTTCGATTCACCGATATGCATCAGTGGATTTGCGATCTGGAAGATTTCGACGA	conserved protein	iscX	P0C0L9	ISCX_ECOLI	Protein IscX	iscX yfhJ b2524 JW2508	0	0	yfhJ	iron-sulfur cluster assembly	iscX	iscX	P0C0L9	ISCX_ECOLI	Protein IscX	0	iron ion binding; iron-sulfur cluster assembly	GO:0005506; GO:0016226	iron-sulfur cluster assembly	iron ion binding	0
ispB	0.0246043	Detected	-0.0246043	Detected	0	1.2675	Detected	1.17562	Detected	1.22156	0.00181496	48.4735	48.6673	168.018	184.552	ispB	TACAATGCCGATGGCGAACAGTTAGGTAAAAATGTCGGCGACGATCTGAACGAAGGTAAA	octaprenyl diphosphate synthase	ispB	P0AD57	ISPB_ECOLI	Octaprenyl-diphosphate synthase (EC 2.5.1.90) (All-trans-octaprenyl-diphosphate synthase) (Octaprenyl pyrophosphate synthase) (OPP synthase)	ispB cel yhbD b3187 JW3154	2.5.1.90	0	cel yhbD	polyprenol biosynthetic process; prenyltransferase activity	ispB	ispB	P0AD57	ISPB_ECOLI	Octaprenyl-diphosphate synthase (EC 2.5.1.90) (All-trans-octaprenyl-diphosphate synthase) (Octaprenyl pyrophosphate synthase) (OPP synthase)	0	identical protein binding; metal ion binding; polyprenol biosynthetic process; prenyltransferase activity; ubiquinone biosynthetic process	GO:0042802; GO:0046872; GO:0016094; GO:0004659; GO:0006744	polyprenol biosynthetic process; prenyltransferase activity; ubiquinone biosynthetic process	identical protein binding; metal ion binding; prenyltransferase activity	0
ispG	0.412933	Detected	-0.412933	Detected	0	0.910753	Detected	0.8222	Detected	0.866477	0.172239	37.4586	21.9527	77.4667	85.2859	ispG	AAAGTCGGTTTCGATATTTTGAAATCGCTGCGTATCCGTTCGCGAGGGATCAACTTCATC	1-hydroxy-2-methyl-2-(E)-butenyl 4-diphosphate synthase	ispG	P62620	ISPG_ECOLI	4-hydroxy-3-methylbut-2-en-1-yl diphosphate synthase (EC 1.17.7.1) (1-hydroxy-2-methyl-2-(E)-butenyl 4-diphosphate synthase) (Protein GcpE) (Protein E)	ispG gcpE b2515 JW2499	1.17.7.1	PATHWAY: Isoprenoid biosynthesis; isopentenyl diphosphate biosynthesis via DXP pathway; isopentenyl diphosphate from 1-deoxy-D-xylulose 5-phosphate: step 5/6.	gcpE	4-hydroxy-3-methylbut-2-en-1-yl diphosphate synthase activity; isopentenyl diphosphate biosynthetic process, methylerythritol 4-phosphate pathway; terpenoid biosynthetic process; ubiquinone biosynthetic process	ispG	ispG	P62620	ISPG_ECOLI	4-hydroxy-3-methylbut-2-en-1-yl diphosphate synthase (EC 1.17.7.1) (1-hydroxy-2-methyl-2-(E)-butenyl 4-diphosphate synthase) (Protein GcpE) (Protein E)	PATHWAY: Isoprenoid biosynthesis; isopentenyl diphosphate biosynthesis via DXP pathway; isopentenyl diphosphate from 1-deoxy-D-xylulose 5-phosphate: step 5/6. {ECO:0000269|PubMed:11163766, ECO:0000269|PubMed:11274098}.	4-hydroxy-3-methylbut-2-en-1-yl diphosphate synthase activity; 4 iron, 4 sulfur cluster binding; iron ion binding; isopentenyl diphosphate biosynthetic process, methylerythritol 4-phosphate pathway; metal ion binding; terpenoid biosynthetic process; ubiquinone biosynthetic process	GO:0051539; GO:0046429; GO:0005506; GO:0019288; GO:0046872; GO:0016114; GO:0006744	4-hydroxy-3-methylbut-2-en-1-yl diphosphate synthase activity; isopentenyl diphosphate biosynthetic process, methylerythritol 4-phosphate pathway; terpenoid biosynthetic process; ubiquinone biosynthetic process	4-hydroxy-3-methylbut-2-en-1-yl diphosphate synthase activity; 4 iron, 4 sulfur cluster binding; iron ion binding; metal ion binding	0
ispU	-0.0250587	Detected	0.0250587	Detected	0	1.49705	Detected	1.49248	Detected	1.49477	0.000283261	367.146	394.886	1544.34	1802.13	ispU	TTTTTGCTTTGGCAAATTGCCTATGCCGAACTTTACTTTACAGATGTTCTCTGGCCCGAT	undecaprenyl pyrophosphate synthase	ispU	P60472	UPPS_ECOLI	Ditrans,polycis-undecaprenyl-diphosphate synthase ((2E,6E)-farnesyl-diphosphate specific) (EC 2.5.1.31) (Ditrans,polycis-undecaprenylcistransferase) (Undecaprenyl diphosphate synthase) (UDS) (Undecaprenyl pyrophosphate synthase) (UPP synthase)	ispU rth uppS yaeS b0174 JW0169	2.5.1.31	0	rth uppS yaeS	cell cycle; cell division; di-trans,poly-cis-decaprenylcistransferase activity; Gram-negative-bacterium-type cell wall biogenesis; peptidoglycan biosynthetic process; polyprenol biosynthetic process; regulation of cell shape	ispU	ispU	P60472	UPPS_ECOLI	Ditrans,polycis-undecaprenyl-diphosphate synthase ((2E,6E)-farnesyl-diphosphate specific) (EC 2.5.1.31) (Ditrans,polycis-undecaprenylcistransferase) (Undecaprenyl diphosphate synthase) (UDS) (Undecaprenyl pyrophosphate synthase) (UPP synthase)	0	cell cycle; cell division; cell wall organization; cytoplasm; di-trans,poly-cis-decaprenylcistransferase activity; Gram-negative-bacterium-type cell wall biogenesis; magnesium ion binding; peptidoglycan biosynthetic process; polyprenol biosynthetic process; regulation of cell shape	GO:0043164; GO:0007049; GO:0051301; GO:0071555; GO:0005737; GO:0008834; GO:0000287; GO:0009252; GO:0016094; GO:0008360	cell cycle; cell division; cell wall organization; di-trans,poly-cis-decaprenylcistransferase activity; Gram-negative-bacterium-type cell wall biogenesis; peptidoglycan biosynthetic process; polyprenol biosynthetic process; regulation of cell shape	di-trans,poly-cis-decaprenylcistransferase activity; magnesium ion binding	cytoplasm
kbl	-0.000584602	Detected	0.000584602	Detected	0	0.998913	Detected	1.10248	Detected	1.05069	0.00242033	84.9507	88.3213	248.742	312.856	kbl	AAATTACGCGTGCAGTAGAAGCATTTACGCGTATTGGTAAACAACTGGGCGTTATCGCCT	glycine C-acetyltransferase	kbl	P0AB77	KBL_ECOLI	2-amino-3-ketobutyrate coenzyme A ligase (AKB ligase) (EC 2.3.1.29) (Glycine acetyltransferase)	kbl b3617 JW3592	2.3.1.29	PATHWAY: Amino-acid degradation; L-threonine degradation via oxydo-reductase pathway; glycine from L-threonine: step 2/2.	0	biosynthetic process; glycine C-acetyltransferase activity; ligase activity; L-threonine catabolic process to glycine	kbl	kbl	P0AB77	KBL_ECOLI	2-amino-3-ketobutyrate coenzyme A ligase (AKB ligase) (EC 2.3.1.29) (Glycine acetyltransferase)	PATHWAY: Amino-acid degradation; L-threonine degradation via oxydo-reductase pathway; glycine from L-threonine: step 2/2. {ECO:0000255|HAMAP-Rule:MF_00985}.	biosynthetic process; cytoplasm; glycine C-acetyltransferase activity; ligase activity; L-threonine catabolic process to glycine; metal ion binding; pyridoxal phosphate binding	GO:0019518; GO:0009058; GO:0005737; GO:0008890; GO:0016874; GO:0046872; GO:0030170	biosynthetic process; glycine C-acetyltransferase activity; ligase activity; L-threonine catabolic process to glycine	glycine C-acetyltransferase activity; ligase activity; metal ion binding; pyridoxal phosphate binding	cytoplasm
kdgK	-0.0209703	Detected	0.0209703	Detected	0	1.0874	Detected	1.14329	Detected	1.11534	0.000979776	52.8803	56.5543	166.975	203.186	kdgK	AAAGTGATCGATACCACCGCAGCTGGCGACTCTTTCAGTGCCGGTTATCTGGCGGTACGT	ketodeoxygluconokinase	kdgK	P37647	KDGK_ECOLI	2-dehydro-3-deoxygluconokinase (EC 2.7.1.45) (2-keto-3-deoxygluconokinase) (3-deoxy-2-oxo-D-gluconate kinase) (KDG kinase)	kdgK yhjI b3526 JW5668	2.7.1.45	PATHWAY: Carbohydrate acid metabolism; 2-dehydro-3-deoxy-D-gluconate degradation; D-glyceraldehyde 3-phosphate and pyruvate from 2-dehydro-3-deoxy-D-gluconate: step 1/2.	yhjI	2-dehydro-3-deoxygluconokinase activity; carbohydrate phosphorylation; cellular response to DNA damage stimulus; D-galacturonate catabolic process; D-glucuronate catabolic process	kdgK	kdgK	P37647	KDGK_ECOLI	2-dehydro-3-deoxygluconokinase (EC 2.7.1.45) (2-keto-3-deoxygluconokinase) (3-deoxy-2-oxo-D-gluconate kinase) (KDG kinase)	PATHWAY: Carbohydrate acid metabolism; 2-dehydro-3-deoxy-D-gluconate degradation; D-glyceraldehyde 3-phosphate and pyruvate from 2-dehydro-3-deoxy-D-gluconate: step 1/2.	2-dehydro-3-deoxygluconokinase activity; ATP binding; carbohydrate phosphorylation; cellular response to DNA damage stimulus; D-galacturonate catabolic process; D-glucuronate catabolic process	GO:0008673; GO:0005524; GO:0019698; GO:0042840; GO:0046835; GO:0006974	2-dehydro-3-deoxygluconokinase activity; carbohydrate phosphorylation; cellular response to DNA damage stimulus; D-galacturonate catabolic process; D-glucuronate catabolic process	2-dehydro-3-deoxygluconokinase activity; ATP binding	0
kdsB	-0.0122342	Detected	0.0122342	Detected	0	1.22312	Detected	1.283	Detected	1.25306	0.00066572	2120	2240	7310	8920	kdsB	AATGTTAGAGCAGCTTCGTGTTCTGTGGTACGGCGAAAAAATCCATGTTGCTGTTGCTCA	3-deoxy-manno-octulosonate cytidylyltransferase	kdsB	P04951	KDSB_ECOLI	3-deoxy-manno-octulosonate cytidylyltransferase (EC 2.7.7.38) (CMP-2-keto-3-deoxyoctulosonic acid synthase) (CKS) (CMP-KDO synthase)	kdsB b0918 JW0901	2.7.7.38	PATHWAY: Nucleotide-sugar biosynthesis; CMP-3-deoxy-D-manno-octulosonate biosynthesis; CMP-3-deoxy-D-manno-octulosonate from 3-deoxy-D-manno-octulosonate and CTP: step 1/1.; PATHWAY: Bacterial outer membrane biogenesis; lipopolysaccharide biosynthesis.	0	3-deoxy-manno-octulosonate cytidylyltransferase activity; CMP-keto-3-deoxy-D-manno-octulosonic acid biosynthetic process; keto-3-deoxy-D-manno-octulosonic acid biosynthetic process	kdsB	kdsB	P04951	KDSB_ECOLI	3-deoxy-manno-octulosonate cytidylyltransferase (EC 2.7.7.38) (CMP-2-keto-3-deoxyoctulosonic acid synthase) (CKS) (CMP-KDO synthase)	PATHWAY: Nucleotide-sugar biosynthesis; CMP-3-deoxy-D-manno-octulosonate biosynthesis; CMP-3-deoxy-D-manno-octulosonate from 3-deoxy-D-manno-octulosonate and CTP: step 1/1.; PATHWAY: Bacterial outer membrane biogenesis; lipopolysaccharide biosynthesis.	3-deoxy-manno-octulosonate cytidylyltransferase activity; CMP-keto-3-deoxy-D-manno-octulosonic acid biosynthetic process; cytoplasm; keto-3-deoxy-D-manno-octulosonic acid biosynthetic process; magnesium ion binding	GO:0008690; GO:0033468; GO:0005737; GO:0019294; GO:0000287	3-deoxy-manno-octulosonate cytidylyltransferase activity; CMP-keto-3-deoxy-D-manno-octulosonic acid biosynthetic process; keto-3-deoxy-D-manno-octulosonic acid biosynthetic process	3-deoxy-manno-octulosonate cytidylyltransferase activity; magnesium ion binding	cytoplasm
kdsD	-0.0846977	Detected	0.0846977	Detected	0	0.974589	Detected	0.864437	Detected	0.919513	0.0118579	28.7701	33.6109	87.8055	95.2319	kdsD	AATATGATGATTGAAGGCATCTTTACCGACGGTGATTTACGCCGTGTCTTCGATATGGGC	D-arabinose 5-phosphate isomerase	kdsD	P45395	KDSD_ECOLI	Arabinose 5-phosphate isomerase KdsD (API) (L-API) (EC 5.3.1.13)	kdsD yrbH b3197 JW3164	5.3.1.13	PATHWAY: Carbohydrate biosynthesis; 3-deoxy-D-manno-octulosonate biosynthesis; 3-deoxy-D-manno-octulosonate from D-ribulose 5-phosphate: step 1/3.; PATHWAY: Bacterial outer membrane biogenesis; lipopolysaccharide biosynthesis.	yrbH	arabinose-5-phosphate isomerase activity; keto-3-deoxy-D-manno-octulosonic acid biosynthetic process	kdsD	kdsD	P45395	KDSD_ECOLI	Arabinose 5-phosphate isomerase KdsD (API) (L-API) (EC 5.3.1.13)	PATHWAY: Carbohydrate biosynthesis; 3-deoxy-D-manno-octulosonate biosynthesis; 3-deoxy-D-manno-octulosonate from D-ribulose 5-phosphate: step 1/3.; PATHWAY: Bacterial outer membrane biogenesis; lipopolysaccharide biosynthesis.	adenyl nucleotide binding; arabinose-5-phosphate isomerase activity; carbohydrate binding; keto-3-deoxy-D-manno-octulosonic acid biosynthetic process; metal ion binding	GO:0030554; GO:0019146; GO:0030246; GO:0019294; GO:0046872	arabinose-5-phosphate isomerase activity; keto-3-deoxy-D-manno-octulosonic acid biosynthetic process	adenyl nucleotide binding; arabinose-5-phosphate isomerase activity; carbohydrate binding; metal ion binding	0
ldhA	0.0225592	Detected	-0.0225592	Detected	0	4.79325	Detected	4.84616	Detected	4.81971	5.20294e-05	7.3	7.35	291.843	354.401	ldhA	ACGCTGCAAAACTTAAGCAATCTGGAAAAAGGCGAAACCTGCCCGAACGAACTGGTTTAA	fermentative D-lactate dehydrogenase, NAD-dependent	ldhA	P52643	LDHD_ECOLI	D-lactate dehydrogenase (D-LDH) (EC 1.1.1.28) (Fermentative lactate dehydrogenase)	ldhA hslI htpH b1380 JW1375	1.1.1.28	0	hslI htpH	D-lactate dehydrogenase activity; glucose catabolic process to mixed acids; oxidoreductase activity, acting on the CH-OH group of donors, NAD or NADP as acceptor; response to heat	ldhA	ldhA	P52643	LDHD_ECOLI	D-lactate dehydrogenase (D-LDH) (EC 1.1.1.28) (Fermentative lactate dehydrogenase)	0	D-lactate dehydrogenase activity; glucose catabolic process to mixed acids; NADH binding; oxidoreductase activity, acting on the CH-OH group of donors, NAD or NADP as acceptor; response to heat	GO:0008720; GO:0070404; GO:0019664; GO:0016616; GO:0009408	D-lactate dehydrogenase activity; glucose catabolic process to mixed acids; oxidoreductase activity, acting on the CH-OH group of donors, NAD or NADP as acceptor; response to heat	D-lactate dehydrogenase activity; NADH binding; oxidoreductase activity, acting on the CH-OH group of donors, NAD or NADP as acceptor	0
lepB	-0.070847	Detected	0.070847	Detected	0	1.69351	Detected	1.80611	Detected	1.74981	0.00266391	112.64	129.09	560.43	709.312	lepB	TATGGCATTAAAGATCCTATCTACCAGAAAACGCTGATCGAAACCGGTCATCCGAAACGC	leader peptidase (signal peptidase I)	lepB	P00803	LEP_ECOLI	Signal peptidase I (SPase I) (EC 3.4.21.89) (Leader peptidase I)	lepB b2568 JW2552	3.4.21.89	0	0	endopeptidase activity; peptidase activity; protein processing; proteolysis; serine-type endopeptidase activity; signal peptide processing	lepB	lepB	P00803	LEP_ECOLI	Signal peptidase I (SPase I) (EC 3.4.21.89) (Leader peptidase I)	0	endopeptidase activity; integral component of membrane; integral component of plasma membrane; peptidase activity; plasma membrane; protein processing; proteolysis; serine-type endopeptidase activity; signal peptide processing; toxic substance binding	GO:0004175; GO:0016021; GO:0005887; GO:0008233; GO:0005886; GO:0016485; GO:0006508; GO:0004252; GO:0006465; GO:0015643	endopeptidase activity; peptidase activity; protein processing; proteolysis; serine-type endopeptidase activity; signal peptide processing	endopeptidase activity; peptidase activity; serine-type endopeptidase activity; toxic substance binding	integral component of membrane; integral component of plasma membrane; plasma membrane
leuA	-0.0144701	Detected	0.0144701	Detected	0	1.06182	Detected	1.12243	Detected	1.09213	0.000944217	19.8447	21.033	61.2835	74.8184	leuA	GTCGAAAAAGAGTTGCAACGCAAAGCTCAACACAACGAAAACAACAAGGAAACCGTGTGA	2-isopropylmalate synthase	leuA	P09151	LEU1_ECOLI	2-isopropylmalate synthase (EC 2.3.3.13) (Alpha-IPM synthase) (Alpha-isopropylmalate synthase)	leuA b0074 JW0073	2.3.3.13	PATHWAY: Amino-acid biosynthesis; L-leucine biosynthesis; L-leucine from 3-methyl-2-oxobutanoate: step 1/4.	0	2-isopropylmalate synthase activity; acetyl-CoA C-acetyltransferase activity; leucine biosynthetic process	leuA	leuA	P09151	LEU1_ECOLI	2-isopropylmalate synthase (EC 2.3.3.13) (Alpha-IPM synthase) (Alpha-isopropylmalate synthase)	PATHWAY: Amino-acid biosynthesis; L-leucine biosynthesis; L-leucine from 3-methyl-2-oxobutanoate: step 1/4.	2-isopropylmalate synthase activity; acetyl-CoA C-acetyltransferase activity; leucine biosynthetic process	GO:0003852; GO:0003985; GO:0009098	2-isopropylmalate synthase activity; acetyl-CoA C-acetyltransferase activity; leucine biosynthetic process	2-isopropylmalate synthase activity; acetyl-CoA C-acetyltransferase activity	0
ligA	0.0421143	Detected	-0.0421143	Detected	0	0.903769	Detected	0.731493	Detected	0.817631	0.0134744	20.7772	20.36	55.2935	57.4425	ligA	TGAAAAAGAATATGTCCATACTCCGGCAGATCTGTTCAAACTCACCGCAGGCAAACTGAC	DNA ligase, NAD(+)-dependent	ligA	P15042	DNLJ_ECOLI	DNA ligase (EC 6.5.1.2) (Polydeoxyribonucleotide synthase [NAD(+)])	ligA dnaL lig lop pdeC b2411 JW2403	6.5.1.2	0	dnaL lig lop pdeC	base-excision repair, DNA ligation; DNA ligase (NAD+) activity; DNA ligation; DNA replication	ligA	ligA	P15042	DNLJ_ECOLI	DNA ligase (EC 6.5.1.2) (Polydeoxyribonucleotide synthase [NAD(+)])	0	base-excision repair, DNA ligation; cytosol; DNA binding; DNA ligase (NAD+) activity; DNA ligation; DNA replication; metal ion binding; NAD+ binding	GO:0003677; GO:0003911; GO:0006266; GO:0006260; GO:0070403; GO:0006288; GO:0005829; GO:0046872	base-excision repair, DNA ligation; DNA ligase (NAD+) activity; DNA ligation; DNA replication	DNA binding; DNA ligase (NAD+) activity; metal ion binding; NAD+ binding	cytosol
ligT	-0.123887	Detected	0.123887	Detected	0	0.874022	Detected	0.87234	Detected	0.873181	0.0195427	30.7124	37.8832	89.8293	105.034	ligT	AACGTCTGTTCTTTGCTATCGACTTACCTGCAGAAATCCGCGAACAGATTATCCATTGGC	2'-5' RNA ligase	ligT	P37025	LIGT_ECOLI	2'-5'-RNA ligase (EC 6.5.1.-)	ligT yadP b0147 JW5011	6.5.1.-	0	yadP	2'-5'-RNA ligase activity; RNA metabolic process	ligT	ligT	P37025	LIGT_ECOLI	2'-5'-RNA ligase (EC 6.5.1.-)	0	2'-5'-RNA ligase activity; RNA metabolic process	GO:0008664; GO:0016070	2'-5'-RNA ligase activity; RNA metabolic process	2'-5'-RNA ligase activity	0
livJ	0.0317199	Detected	-0.0317199	Detected	0	1.49696	Detected	1.33148	Detected	1.41422	0.00390298	14.6893	14.6033	59.4	62	livJ	ATTCTTGAGAAAGTGAAACCGCAGCGTATTGCTATCGTTCACGACAAACAGCAATACGGC	leucine/isoleucine/valine transporter subunit	livJ	P0AD96	LIVJ_ECOLI	Leu/Ile/Val-binding protein (LIV-BP)	livJ b3460 JW3425	0	0	0	branched-chain amino acid transmembrane transporter activity; branched-chain amino acid transport	livJ	livJ	P0AD96	LIVJ_ECOLI	Leu/Ile/Val-binding protein (LIV-BP)	0	branched-chain amino acid transmembrane transporter activity; branched-chain amino acid transport; outer membrane-bounded periplasmic space	GO:0015658; GO:0015803; GO:0030288	branched-chain amino acid transmembrane transporter activity; branched-chain amino acid transport	branched-chain amino acid transmembrane transporter activity	outer membrane-bounded periplasmic space
lolA	-0.0380063	Detected	0.0380063	Detected	0	1.1501	Detected	1.32253	Detected	1.23632	0.00575799	624.231	683.555	2083.07	2748.09	lolA	AGTTATCAACTGAAATCCCAGCAAAATGGGGCTGTGGATGCAGCGAAATTTACCTTCACC	chaperone for lipoproteins	lolA	P61316	LOLA_ECOLI	Outer-membrane lipoprotein carrier protein (P20)	lolA lplA yzzV b0891 JW0874	0	0	lplA yzzV	lipoprotein transport; lipoprotein transporter activity	lolA	lolA	P61316	LOLA_ECOLI	Outer-membrane lipoprotein carrier protein (P20)	0	lipoprotein transport; lipoprotein transporter activity; outer membrane-bounded periplasmic space	GO:0042953; GO:0042954; GO:0030288	lipoprotein transport; lipoprotein transporter activity	lipoprotein transporter activity	outer membrane-bounded periplasmic space
lolB	0.099422	Detected	-0.099422	Detected	0	1.16778	Detected	1.07839	Detected	1.12308	0.00928946	30.7904	27.8679	94.5643	104.049	lolB	TAATCAGTATCAGACTCGCGGCGCGTTCGCTTATATTTCTGACCAACAAAAAGTGTACGC	chaperone for lipoproteins	lolB	P61320	LOLB_ECOLI	Outer-membrane lipoprotein LolB	lolB hemM ychC b1209 JW1200	0	0	hemM ychC	lipoprotein particle receptor activity; protein transporter activity; receptor-mediated endocytosis	lolB	lolB	P61320	LOLB_ECOLI	Outer-membrane lipoprotein LolB	0	cell outer membrane; lipid localization; lipopeptide binding; lipoprotein metabolic process; localization within membrane; protein transporter activity	GO:0009279; GO:0010876; GO:0071723; GO:0042157; GO:0051668; GO:0008565	lipid localization; lipoprotein metabolic process; localization within membrane; protein transporter activity	lipopeptide binding; protein transporter activity	cell outer membrane
lpd	-0.0183046	Detected	0.0183046	Detected	0	0.879998	Detected	0.89192	Detected	0.885959	0.000471802	53.6924	57.2111	146.566	172.998	lpd	ACATCGTTAAAGTCTTCACCAAGCGTATCAGCAAGAAATTCAACCTGATGCTGGAAACCA	lipoamide dehydrogenase, E3 component is part of three enzyme complexes	lpd	P0A9P0	DLDH_lpdA lpd b0116 JW0112_lpdA_lpd	Dihydrolipoyl dehydrogenase (EC 1.8.1.4) (Dihydrolipoamide dehydrogenase) (E3 component of pyruvate and 2-oxoglutarate dehydrogenases complexes) (Glycine cleavage system L protein)	lpdA lpd b0116 JW0112	1.8.1.4	0	lpd	2-oxoglutarate metabolic process; cell redox homeostasis; dihydrolipoyl dehydrogenase activity; disulfide oxidoreductase activity; glycine decarboxylation via glycine cleavage system; glycolytic process; oxidation-reduction process; pyruvate metabolic process	lpd	lpd	P0A9P0	DLDH_ECOLI	Dihydrolipoyl dehydrogenase (EC 1.8.1.4) (Dihydrolipoamide dehydrogenase) (E3 component of pyruvate and 2-oxoglutarate dehydrogenases complexes) (Glycine cleavage system L protein)	0	2-oxoglutarate metabolic process; cell redox homeostasis; cytoplasm; cytosol; dihydrolipoyl dehydrogenase activity; disulfide oxidoreductase activity; flavin adenine dinucleotide binding; glycine decarboxylation via glycine cleavage system; glycolytic process; identical protein binding; membrane; oxidation-reduction process; plasma membrane; pyruvate metabolic process; response to oxidative stres…	GO:0006103; GO:0045454; GO:0005737; GO:0005829; GO:0004148; GO:0015036; GO:0050660; GO:0019464; GO:0006096; GO:0042802; GO:0016020; GO:0055114; GO:0005886; GO:0006090; GO:0006979; GO:0008270	2-oxoglutarate metabolic process; cell redox homeostasis; dihydrolipoyl dehydrogenase activity; disulfide oxidoreductase activity; glycine decarboxylation via glycine cleavage system; glycolytic process; oxidation-reduction process; pyruvate metabolic process; response to oxidative stress	dihydrolipoyl dehydrogenase activity; disulfide oxidoreductase activity; flavin adenine dinucleotide binding; identical protein binding; zinc ion binding	cytoplasm; cytosol; membrane; plasma membrane
lpxA	-0.034471	Detected	0.034471	Detected	0	0.908732	Detected	0.990652	Detected	0.949692	0.00316259	27.9598	30.4673	78.7354	97.555	lpxA	AATGAGATTTATCAGTTCGCCTCCATCGGCGAAGTTAACCAGGATCTGAAATATGCTGGC	UDP-N-acetylglucosamine acetyltransferase	lpxA	P0A722	LPXA_ECOLI	Acyl-[acyl-carrier-protein]--UDP-N-acetylglucosamine O-acyltransferase (UDP-N-acetylglucosamine acyltransferase) (EC 2.3.1.129)	lpxA b0181 JW0176	2.3.1.129	PATHWAY: Glycolipid biosynthesis; lipid IV(A) biosynthesis; lipid IV(A) from (3R)-3-hydroxytetradecanoyl-[acyl-carrier-protein] and UDP-N-acetyl-alpha-D-glucosamine: step 1/6.	0	acyl-[acyl-carrier-protein]-UDP-N-acetylglucosamine O-acyltransferase activity; lipid A biosynthetic process	lpxA	lpxA	P0A722	LPXA_ECOLI	Acyl-[acyl-carrier-protein]--UDP-N-acetylglucosamine O-acyltransferase (UDP-N-acetylglucosamine acyltransferase) (EC 2.3.1.129)	PATHWAY: Glycolipid biosynthesis; lipid IV(A) biosynthesis; lipid IV(A) from (3R)-3-hydroxytetradecanoyl-[acyl-carrier-protein] and UDP-N-acetyl-alpha-D-glucosamine: step 1/6. {ECO:0000255|HAMAP-Rule:MF_00387}.	acyl-[acyl-carrier-protein]-UDP-N-acetylglucosamine O-acyltransferase activity; cytoplasm; identical protein binding; lipid A biosynthetic process	GO:0008780; GO:0005737; GO:0042802; GO:0009245	acyl-[acyl-carrier-protein]-UDP-N-acetylglucosamine O-acyltransferase activity; lipid A biosynthetic process	acyl-[acyl-carrier-protein]-UDP-N-acetylglucosamine O-acyltransferase activity; identical protein binding	cytoplasm
lpxD	-0.0518019	Detected	0.0518019	Detected	0	0.978754	Detected	0.974394	Detected	0.976574	0.00280684	126.625	141.336	378.836	442.139	lpxD	ATAACGTGATTATCGGTGCCGGTTGCTTCGTAGGTAAAAACAGCAAAATCGGTGCAGGTT	UDP-3-O-(3-hydroxymyristoyl)-glucosamine N-acyltransferase	lpxD	P21645	LPXD_ECOLI	UDP-3-O-(3-hydroxymyristoyl)glucosamine N-acyltransferase (UDP-3-O-(3-OHC14)-GlcN N-acyltransferase) (EC 2.3.1.191) (Protein FirA) (Rifampicin resistance protein)	lpxD firA omsA b0179 JW0174	2.3.1.191	PATHWAY: Glycolipid biosynthesis; lipid IV(A) biosynthesis; lipid IV(A) from (3R)-3-hydroxytetradecanoyl-[acyl-carrier-protein] and UDP-N-acetyl-alpha-D-glucosamine: step 3/6.	firA omsA	lipid A biosynthetic process; N-acyltransferase activity; response to antibiotic	lpxD	lpxD	P21645	LPXD_ECOLI	UDP-3-O-(3-hydroxymyristoyl)glucosamine N-acyltransferase (UDP-3-O-(3-OHC14)-GlcN N-acyltransferase) (EC 2.3.1.191) (Protein FirA) (Rifampicin resistance protein)	PATHWAY: Glycolipid biosynthesis; lipid IV(A) biosynthesis; lipid IV(A) from (3R)-3-hydroxytetradecanoyl-[acyl-carrier-protein] and UDP-N-acetyl-alpha-D-glucosamine: step 3/6.	cytoplasm; identical protein binding; lipid A biosynthetic process; N-acyltransferase activity; response to antibiotic	GO:0016410; GO:0005737; GO:0042802; GO:0009245; GO:0046677	lipid A biosynthetic process; N-acyltransferase activity; response to antibiotic	identical protein binding; N-acyltransferase activity	cytoplasm
lpxH	-0.0241125	Detected	0.0241127	Detected	1.19209e-07	1.29351	Detected	1.51787	Detected	1.40569	0.00659739	15.9612	17.1447	58.2657	79.6843	lpxH	CATGAACTTATCGCCAATCAGCAACCTGCTTTTCGCGTGGTACTGGGTGCCTGGCATACG	UDP-2,3-diacylglucosamine pyrophosphatase	lpxH	P43341	LPXH_ECOLI	UDP-2,3-diacylglucosamine hydrolase (EC 3.6.1.54) (UDP-2,3-diacylglucosamine diphosphatase)	lpxH ybbF b0524 JW0513	3.6.1.54	PATHWAY: Glycolipid biosynthesis; lipid IV(A) biosynthesis; lipid IV(A) from (3R)-3-hydroxytetradecanoyl-[acyl-carrier-protein] and UDP-N-acetyl-alpha-D-glucosamine: step 4/6.	ybbF	lipid A biosynthetic process; UDP-2,3-diacylglucosamine hydrolase activity	lpxH	lpxH	P43341	LPXH_ECOLI	UDP-2,3-diacylglucosamine hydrolase (EC 3.6.1.54) (UDP-2,3-diacylglucosamine diphosphatase)	PATHWAY: Glycolipid biosynthesis; lipid IV(A) biosynthesis; lipid IV(A) from (3R)-3-hydroxytetradecanoyl-[acyl-carrier-protein] and UDP-N-acetyl-alpha-D-glucosamine: step 4/6. {ECO:0000255|HAMAP-Rule:MF_00575}.	cytoplasm; extrinsic component of plasma membrane; lipid A biosynthetic process; UDP-2,3-diacylglucosamine hydrolase activity	GO:0008758; GO:0005737; GO:0019897; GO:0009245	lipid A biosynthetic process; UDP-2,3-diacylglucosamine hydrolase activity	UDP-2,3-diacylglucosamine hydrolase activity	cytoplasm; extrinsic component of plasma membrane
lrhA	-0.0507798	Detected	0.0507798	Detected	0	1.38345	Detected	1.41821	Detected	1.40083	0.00146481	445.677	496.752	1763.88	2115.21	lrhA	AATGCCTATATGGCAGAAATGCTGGAATCCCAGGAAGTGGATTTGATGGTAACCACCCAT	DNA-binding transcriptional repressor of flagellar, motility and chemotaxis genes	lrhA	P36771	LRHA_ECOLI	Probable HTH-type transcriptional regulator LrhA	lrhA genR b2289 JW2284	0	0	genR	sequence-specific DNA binding transcription factor activity; transcription, DNA-templated	lrhA	lrhA	P36771	LRHA_ECOLI	Probable HTH-type transcriptional regulator LrhA	0	sequence-specific DNA binding; sequence-specific DNA binding transcription factor activity; transcription, DNA-templated	GO:0043565; GO:0003700; GO:0006351	sequence-specific DNA binding transcription factor activity; transcription, DNA-templated	sequence-specific DNA binding; sequence-specific DNA binding transcription factor activity	0
lspA	-0.0428748	Detected	0.0428748	Detected	0	1.09376	Detected	1.26932	Detected	1.18154	0.00676637	73.4036	80.9239	236.365	312.5	lspA	GTCGGTGCGGCACTGATTGTGCTGGAAGGTTTTTTGCCTTCTAGAGCGAAAAAACAATAA	prolipoprotein signal peptidase (signal peptidase II)	lspA	P00804	LSPA_ECOLI	Lipoprotein signal peptidase (EC 3.4.23.36) (Prolipoprotein signal peptidase) (Signal peptidase II) (SPase II)	lspA lsp b0027 JW0025	3.4.23.36	0	lsp	aspartic-type endopeptidase activity; peptidase activity; signal peptide processing	lspA	lspA	P00804	LSPA_ECOLI	Lipoprotein signal peptidase (EC 3.4.23.36) (Prolipoprotein signal peptidase) (Signal peptidase II) (SPase II)	0	aspartic-type endopeptidase activity; integral component of membrane; peptidase activity; plasma membrane; signal peptide processing	GO:0004190; GO:0016021; GO:0008233; GO:0005886; GO:0006465	aspartic-type endopeptidase activity; peptidase activity; signal peptide processing	aspartic-type endopeptidase activity; peptidase activity	integral component of membrane; plasma membrane
malP	0.10034	Detected	-0.10034	Detected	0	1.31924	Detected	1.4894	Detected	1.40432	0.00866194	22.9665	20.7601	78.2931	103.126	malP	TGAATCTGCTGCATATTCTGGCGTTGTACAAAGAAATTCGTGAAAACCCGCAGGCTGATC	maltodextrin phosphorylase	malP	P00490	PHSM_ECOLI	Maltodextrin phosphorylase (EC 2.4.1.1)	malP b3417 JW5689	2.4.1.1	0	0	alpha-glucan catabolic process; glycogen catabolic process; glycogen phosphorylase activity; maltodextrin phosphorylase activity	malP	malP	P00490	PHSM_ECOLI	Maltodextrin phosphorylase (EC 2.4.1.1)	0	alpha-glucan catabolic process; cytoplasm; glycogen catabolic process; glycogen phosphorylase activity; maltodextrin phosphorylase activity; pyridoxal phosphate binding	GO:0030980; GO:0005737; GO:0005980; GO:0008184; GO:0031220; GO:0030170	alpha-glucan catabolic process; glycogen catabolic process; glycogen phosphorylase activity; maltodextrin phosphorylase activity	glycogen phosphorylase activity; maltodextrin phosphorylase activity; pyridoxal phosphate binding	cytoplasm
malQ	0.0237496	Detected	-0.0237496	Detected	0	0.842584	Detected	0.914471	Detected	0.878528	0.00239607	66.4642	66.8091	171.706	211.274	malQ	CGTGAACAAGTTGCTGAAGGATTTGGACAGACGGCGCAGAGCTGCAGCGAAGAAGAAGTA	4-alpha-glucanotransferase (amylomaltase)	malQ	P15977	MALQ_ECOLI	4-alpha-glucanotransferase (EC 2.4.1.25) (Amylomaltase) (Disproportionating enzyme) (D-enzyme)	malQ malA b3416 JW3379	2.4.1.25	0	malA	4-alpha-glucanotransferase activity; glycogen metabolic process; maltose catabolic process	malQ	malQ	P15977	MALQ_ECOLI	4-alpha-glucanotransferase (EC 2.4.1.25) (Amylomaltase) (Disproportionating enzyme) (D-enzyme)	0	4-alpha-glucanotransferase activity; cytosol; glycogen metabolic process; maltose catabolic process	GO:0004134; GO:0005829; GO:0005977; GO:0000025	4-alpha-glucanotransferase activity; glycogen metabolic process; maltose catabolic process	4-alpha-glucanotransferase activity	cytosol
manX	-0.00757313	Detected	0.00757313	Detected	0	1.22632	Detected	1.33864	Detected	1.28248	0.00194671	332.946	349.526	1146.87	1451.26	manX	TGATGAAAAAGATATCGAGGCGTTCAAGAAACTGAATGCGCGCGGTATTGAGCTGGAAGT	fused mannose-specific PTS enzymes: IIA component/IIB component	manX	P69797	PTNAB_ECOLI	PTS system mannose-specific EIIAB component (EIIAB-Man) [Includes: Mannose-specific phosphotransferase enzyme IIA component (EC 2.7.1.-) (EIII-Man) (PTS system mannose-specific EIIA component); Mannose-specific phosphotransferase enzyme IIB component (EC 2.7.1.69) (PTS system mannose-specific EIIB component)]	manX gptB ptsL b1817 JW1806	2.7.1.-; 2.7.1.69	0	gptB ptsL	kinase activity; mannose transport; phosphoenolpyruvate-dependent sugar phosphotransferase system; protein-N(PI)-phosphohistidine-mannose phosphotransferase system transporter activity	manX	manX	P69797	PTNAB_ECOLI	PTS system mannose-specific EIIAB component (EIIAB-Man) [Includes: Mannose-specific phosphotransferase enzyme IIA component (EC 2.7.1.-) (EIII-Man) (PTS system mannose-specific EIIA component); Mannose-specific phosphotransferase enzyme IIB component (EC 2.7.1.69) (PTS system mannose-specific EIIB component)]	0	cytoplasm; cytosol; integral component of plasma membrane; kinase activity; mannose transport; membrane; phosphoenolpyruvate-dependent sugar phosphotransferase system; protein-N(PI)-phosphohistidine-mannose phosphotransferase system transporter activity	GO:0005737; GO:0005829; GO:0005887; GO:0016301; GO:0015761; GO:0016020; GO:0009401; GO:0022870	kinase activity; mannose transport; phosphoenolpyruvate-dependent sugar phosphotransferase system; protein-N(PI)-phosphohistidine-mannose phosphotransferase system transporter activity	kinase activity; protein-N(PI)-phosphohistidine-mannose phosphotransferase system transporter activity	cytoplasm; cytosol; integral component of plasma membrane; membrane
manY	-0.0144482	Detected	0.0144482	Detected	0	1.34074	Detected	1.5258	Detected	1.43327	0.00424227	271.607	287.863	1017.65	1354.33	manY	ATCGTTCTTGGGGATATGAAAACCGGTATTATTATCGGTGGTACGCTGGAAATGATCGCG	mannose-specific enzyme IIC component of PTS	manY	P69801	PTNC_ECOLI	Mannose permease IIC component (EII-P-Man) (EIIC-Man) (PTS system mannose-specific EIIC component)	manY pel ptsP b1818 JW1807	0	0	pel ptsP	mannose transport; phosphoenolpyruvate-dependent sugar phosphotransferase system; protein-N(PI)-phosphohistidine-mannose phosphotransferase system transporter activity	manY	manY	P69801	PTNC_ECOLI	Mannose permease IIC component (EII-P-Man) (EIIC-Man) (PTS system mannose-specific EIIC component)	0	integral component of plasma membrane; mannose transport; membrane; phosphoenolpyruvate-dependent sugar phosphotransferase system; protein-N(PI)-phosphohistidine-mannose phosphotransferase system transporter activity	GO:0005887; GO:0015761; GO:0016020; GO:0009401; GO:0022870	mannose transport; phosphoenolpyruvate-dependent sugar phosphotransferase system; protein-N(PI)-phosphohistidine-mannose phosphotransferase system transporter activity	protein-N(PI)-phosphohistidine-mannose phosphotransferase system transporter activity	integral component of plasma membrane; membrane
manZ	-0.0561635	Detected	0.0561635	Detected	0	1.46324	Detected	1.58227	Detected	1.52276	0.00287546	255.256	286.64	1071.69	1362.44	manZ	TACTGACCAGACGGGCAAAGAACACGTTACTACTGTCCAGACTATTCTGGACCAGTTAAT	mannose-specific enzyme IID component of PTS	manZ	P69805	PTND_ECOLI	Mannose permease IID component (EII-M-Man) (EIID-Man) (PTS system mannose-specific EIID component)	manZ gptB ptsM b1819 JW1808	0	0	gptB ptsM	mannose transport; phosphoenolpyruvate-dependent sugar phosphotransferase system; protein-N(PI)-phosphohistidine-mannose phosphotransferase system transporter activity	manZ	manZ	P69805	PTND_ECOLI	Mannose permease IID component (EII-M-Man) (EIID-Man) (PTS system mannose-specific EIID component)	0	integral component of plasma membrane; mannose transport; membrane; phosphoenolpyruvate-dependent sugar phosphotransferase system; protein-N(PI)-phosphohistidine-mannose phosphotransferase system transporter activity	GO:0005887; GO:0015761; GO:0016020; GO:0009401; GO:0022870	mannose transport; phosphoenolpyruvate-dependent sugar phosphotransferase system; protein-N(PI)-phosphohistidine-mannose phosphotransferase system transporter activity	protein-N(PI)-phosphohistidine-mannose phosphotransferase system transporter activity	integral component of plasma membrane; membrane
mdh	-0.0773063	Detected	0.0773063	Detected	0	1.6867	Detected	1.6534	Detected	1.67005	0.00223466	330.201	381.828	1642.49	1878.86	mdh	CAAAAACAAACTGTTCGGCGTTACCACGCTGGATATCATTCGTTCCAACACCTTTGTTGC	malate dehydrogenase, NAD(P)-binding	mdh	P61889	MDH_ECOLI	Malate dehydrogenase (EC 1.1.1.37)	mdh b3236 JW3205	1.1.1.37	0	0	anaerobic respiration; cellular carbohydrate metabolic process; fermentation; glycolytic process; L-malate dehydrogenase activity; malate dehydrogenase activity; malate metabolic process; oxidoreductase activity; tricarboxylic acid cycle	mdh	mdh	P61889	MDH_ECOLI	Malate dehydrogenase (EC 1.1.1.37)	0	anaerobic respiration; cellular carbohydrate metabolic process; cytoplasm; cytosol; extrinsic component of membrane; fermentation; glycolytic process; L-malate dehydrogenase activity; malate dehydrogenase activity; malate metabolic process; membrane; oxidoreductase activity; tricarboxylic acid cycle	GO:0030060; GO:0009061; GO:0044262; GO:0005737; GO:0005829; GO:0019898; GO:0006113; GO:0006096; GO:0016615; GO:0006108; GO:0016020; GO:0016491; GO:0006099	anaerobic respiration; cellular carbohydrate metabolic process; fermentation; glycolytic process; L-malate dehydrogenase activity; malate dehydrogenase activity; malate metabolic process; oxidoreductase activity; tricarboxylic acid cycle	L-malate dehydrogenase activity; malate dehydrogenase activity; oxidoreductase activity	cytoplasm; cytosol; extrinsic component of membrane; membrane
mdoD	-0.0694776	Detected	0.0694773	Detected	-1.19209e-07	4.03939	Detected	4.12059	Detected	4.07999	0.00038877	8.48	9.7	214.286	265.372	mdoD	ATCGTGACTTCTCCCATTATCAGGACATTATGGGCTGGTATAACAAACGCCCAAGTCTGT	glucan biosynthesis protein, periplasmic	#N/A	#N/A	#N/A	#N/A	#N/A	#N/A	#N/A	#N/A	#N/A	mdoD	mdoD	P40120	OPGD_ECOLI	Glucans biosynthesis protein D	PATHWAY: Glycan metabolism; osmoregulated periplasmic glucan (OPG) biosynthesis.	carbohydrate binding; catalytic activity; glucan biosynthetic process; outer membrane-bounded periplasmic space; regulation of beta-glucan biosynthetic process	GO:0030246; GO:0003824; GO:0009250; GO:0030288; GO:0032951	catalytic activity; glucan biosynthetic process; regulation of beta-glucan biosynthetic process	carbohydrate binding; catalytic activity	outer membrane-bounded periplasmic space
mdtM	0.060272	Detected	-0.060272	Detected	0	0.88609	Detected	0.75107	Detected	0.81858	0.0120033	19.7019	18.8264	51.1455	54.5233	mdtM	TTTTCCAATAAGTTACCGAAAGGGACCGTCTCCGCATCGCTAAATATGGTGATCCTGATG	multidrug efflux system protein	mdtM	P39386	MDTM_ECOLI	Multidrug resistance protein MdtM	mdtM yjiO b4337 JW4300	0	0	yjiO	drug:proton antiporter activity; drug export; drug transmembrane transport; drug transmembrane transporter activity; potassium:proton antiporter activity; potassium ion transmembrane transport; regulation of cellular pH; response to antibiotic; sodium:proton antiporter activity; sodium ion transmembrane transport	mdtM	mdtM	P39386	MDTM_ECOLI	Multidrug resistance protein MdtM	0	drug:proton antiporter activity; drug export; drug transmembrane transport; drug transmembrane transporter activity; integral component of membrane; plasma membrane; potassium:proton antiporter activity; potassium ion transmembrane transport; regulation of cellular pH; response to antibiotic; sodium:proton antiporter activity; sodium ion transmembrane transport	GO:0046618; GO:0006855; GO:0015238; GO:0015307; GO:0016021; GO:0005886; GO:0071805; GO:0015386; GO:0030641; GO:0046677; GO:0035725; GO:0015385	drug:proton antiporter activity; drug export; drug transmembrane transport; drug transmembrane transporter activity; potassium:proton antiporter activity; potassium ion transmembrane transport; regulation of cellular pH; response to antibiotic; sodium:proton antiporter activity; sodium ion transmembrane transport	drug:proton antiporter activity; drug transmembrane transporter activity; potassium:proton antiporter activity; sodium:proton antiporter activity	integral component of membrane; plasma membrane
menA	-0.0294888	Detected	0.0294888	Detected	0	0.873549	Detected	1.00943	Detected	0.941489	0.00613164	28.0783	30.3858	76.8982	98.9098	menA	GCGTTACTGACTAACCTGCTGTTTGTTTTAGGGATATTCCTAAGCCAGTGGGCAGCATAA	1,4-dihydroxy-2-naphthoate octaprenyltransferase	menA	P32166	MENA_ECOLI	1,4-dihydroxy-2-naphthoate octaprenyltransferase (DHNA-octaprenyltransferase) (EC 2.5.1.74)	menA yiiW b3930 JW3901	2.5.1.74	PATHWAY: Cofactor biosynthesis; menaquinone biosynthesis; menaquinone-2 from chorismate: step 7/8.	yiiW	1,4-dihydroxy-2-naphthoate octaprenyltransferase activity; menaquinone biosynthetic process	menA	menA	P32166	MENA_ECOLI	1,4-dihydroxy-2-naphthoate octaprenyltransferase (DHNA-octaprenyltransferase) (EC 2.5.1.74)	PATHWAY: Quinol/quinone metabolism; menaquinone biosynthesis; menaquinol from 1,4-dihydroxy-2-naphthoate: step 1/2.	1,4-dihydroxy-2-naphthoate octaprenyltransferase activity; integral component of membrane; menaquinone biosynthetic process; plasma membrane	GO:0046428; GO:0016021; GO:0009234; GO:0005886	1,4-dihydroxy-2-naphthoate octaprenyltransferase activity; menaquinone biosynthetic process	1,4-dihydroxy-2-naphthoate octaprenyltransferase activity	integral component of membrane; plasma membrane
metA	-0.0463312	Detected	0.0463312	Detected	0	0.850607	Detected	0.886912	Detected	0.868759	0.00326465	42.7408	47.346	116.561	139.927	metA	TATCTGTTTGCCAGTAAAGATAAGCGCATTGCCTTTGTGACGGGCCATCCCGAATATGAT	homoserine O-transsuccinylase	metA	P07623	META_ECOLI	Homoserine O-succinyltransferase (EC 2.3.1.46) (Homoserine O-transsuccinylase) (HTS)	metA b4013 JW3973	2.3.1.46	PATHWAY: Amino-acid biosynthesis; L-methionine biosynthesis via de novo pathway; O-succinyl-L-homoserine from L-homoserine: step 1/1.	0	homoserine O-succinyltransferase activity; L-methionine biosynthetic process from homoserine via O-succinyl-L-homoserine and cystathionine	metA	metA	P07623	META_ECOLI	Homoserine O-succinyltransferase (EC 2.3.1.46) (Homoserine O-transsuccinylase) (HTS)	PATHWAY: Amino-acid biosynthesis; L-methionine biosynthesis via de novo pathway; O-succinyl-L-homoserine from L-homoserine: step 1/1.	cytoplasm; homoserine O-succinyltransferase activity; L-methionine biosynthetic process from homoserine via O-succinyl-L-homoserine and cystathionine	GO:0019281; GO:0005737; GO:0008899	homoserine O-succinyltransferase activity; L-methionine biosynthetic process from homoserine via O-succinyl-L-homoserine and cystathionine	homoserine O-succinyltransferase activity	cytoplasm
metC	0.060848	Detected	-0.060848	Detected	0	0.902874	Detected	1.02962	Detected	0.966249	0.00816642	32.2267	30.7701	84.6048	108.136	metC	ATGTTTCTATTCAAGCCGCCACCAAATATCTGGTTGGGCATTCAGATGCGATGATTGGCA	cystathionine beta-lyase, PLP-dependent	metC	P06721	METC_ECOLI	Cystathionine beta-lyase MetC (CBL) (EC 4.4.1.8) (Beta-cystathionase) (Cysteine lyase)	metC b3008 JW2975	4.4.1.8	PATHWAY: Amino-acid biosynthesis; L-methionine biosynthesis via de novo pathway; L-homocysteine from L-cystathionine: step 1/1.	0	cystathionine beta-lyase activity; L-cysteine desulfhydrase activity; methionine biosynthetic process	metC	metC	P06721	METC_ECOLI	Cystathionine beta-lyase MetC (CBL) (EC 4.4.1.8) (Beta-cystathionase) (Cysteine lyase)	PATHWAY: Amino-acid biosynthesis; L-methionine biosynthesis via de novo pathway; L-homocysteine from L-cystathionine: step 1/1.	cystathionine beta-lyase activity; cytoplasm; L-cysteine desulfhydrase activity; methionine biosynthetic process; pyridoxal phosphate binding	GO:0080146; GO:0004121; GO:0005737; GO:0009086; GO:0030170	cystathionine beta-lyase activity; L-cysteine desulfhydrase activity; methionine biosynthetic process	cystathionine beta-lyase activity; L-cysteine desulfhydrase activity; pyridoxal phosphate binding	cytoplasm
metF	-0.0279605	Detected	0.0279605	Detected	0	0.988569	Detected	1.09126	Detected	1.03991	0.00314585	32.3503	34.9348	95.8492	120.482	metF	TAACTTTAAACAGGCGAAGAAATTTGCCGATATGACCAACGTGCGTATTCCGGCGTGGAT	5,10-methylenetetrahydrofolate reductase	metF	P0AEZ1	METF_ECOLI	5,10-methylenetetrahydrofolate reductase (EC 1.5.1.20)	metF b3941 JW3913	1.5.1.20	PATHWAY: One-carbon metabolism; tetrahydrofolate interconversion.	0	methionine biosynthetic process; methylenetetrahydrofolate reductase (NAD(P)H) activity; oxidoreductase activity; tetrahydrofolate interconversion	metF	metF	P0AEZ1	METF_ECOLI	5,10-methylenetetrahydrofolate reductase (EC 1.5.1.20)	PATHWAY: One-carbon metabolism; tetrahydrofolate interconversion.	cytosol; FAD binding; methionine biosynthetic process; methylenetetrahydrofolate reductase (NAD(P)H) activity; protein homotetramerization; tetrahydrofolate biosynthetic process; tetrahydrofolate interconversion	GO:0071949; GO:0005829; GO:0009086; GO:0004489; GO:0051289; GO:0046654; GO:0035999	methionine biosynthetic process; methylenetetrahydrofolate reductase (NAD(P)H) activity; protein homotetramerization; tetrahydrofolate biosynthetic process; tetrahydrofolate interconversion	FAD binding; methylenetetrahydrofolate reductase (NAD(P)H) activity	cytosol
metK	-0.00272965	Detected	0.00272965	Detected	0	0.978234	Detected	1.10035	Detected	1.03929	0.00344051	32.0965	33.4693	92.7814	118.206	metK	TCTACAAAGAAACCGCAGCATACGGTCACTTTGGTCGTGAACATTTCCCGTGGGAAAAAA	methionine adenosyltransferase 1	metK	P0A817	METK_ECOLI	S-adenosylmethionine synthase (AdoMet synthase) (EC 2.5.1.6) (MAT) (Methionine adenosyltransferase)	metK metX b2942 JW2909	2.5.1.6	PATHWAY: Amino-acid biosynthesis; S-adenosyl-L-methionine biosynthesis; S-adenosyl-L-methionine from L-methionine: step 1/1.	metX	methionine adenosyltransferase activity; one-carbon metabolic process; S-adenosylmethionine biosynthetic process	metK	metK	P0A817	METK_ECOLI	S-adenosylmethionine synthase (AdoMet synthase) (EC 2.5.1.6) (MAT) (Methionine adenosyltransferase)	PATHWAY: Amino-acid biosynthesis; S-adenosyl-L-methionine biosynthesis; S-adenosyl-L-methionine from L-methionine: step 1/1.	ATP binding; cytosol; identical protein binding; magnesium ion binding; methionine adenosyltransferase activity; one-carbon metabolic process; potassium ion binding; S-adenosylmethionine biosynthetic process; S-adenosylmethionine cycle	GO:0005524; GO:0006556; GO:0033353; GO:0005829; GO:0042802; GO:0000287; GO:0004478; GO:0006730; GO:0030955	methionine adenosyltransferase activity; one-carbon metabolic process; S-adenosylmethionine biosynthetic process; S-adenosylmethionine cycle	ATP binding; identical protein binding; magnesium ion binding; methionine adenosyltransferase activity; potassium ion binding	cytosol
metL	0.00558376	Detected	-0.00558376	Detected	0	1.47202	Detected	1.44353	Detected	1.45778	0.000110112	104.582	107.806	423.257	485.789	metL	ATAACGTCTTTGCCATCGAAAGCCGCTGGTATCGCGATAACCCTCTGGTGATCCGCGGAC	fused aspartokinase II/homoserine dehydrogenase II	metL	P00562	AK2H_ECOLI	Bifunctional aspartokinase/homoserine dehydrogenase 2 (Aspartokinase II/homoserine dehydrogenase II) (AKII-HDII) [Includes: Aspartokinase (EC 2.7.2.4); Homoserine dehydrogenase (EC 1.1.1.3)]	metL metM b3940 JW3911	2.7.2.4; 1.1.1.3	PATHWAY: Amino-acid biosynthesis; L-lysine biosynthesis via DAP pathway; (S)-tetrahydrodipicolinate from L-aspartate: step 1/4.; PATHWAY: Amino-acid biosynthesis; L-methionine biosynthesis via de novo pathway; L-homoserine from L-aspartate: step 1/3.; PATHWAY: Amino-acid biosynthesis; L-methionine biosynthesis via de novo pathway; L-homoserine from L-aspartate: step 3/3.; PATHWAY: Amino-acid bios…	metM	aspartate kinase activity; homoserine biosynthetic process; homoserine dehydrogenase activity; lysine biosynthetic process via diaminopimelate; methionine biosynthetic process; threonine biosynthetic process	metL	metL	P00562	AK2H_ECOLI	Bifunctional aspartokinase/homoserine dehydrogenase 2 (Aspartokinase II/homoserine dehydrogenase II) (AKII-HDII) [Includes: Aspartokinase (EC 2.7.2.4); Homoserine dehydrogenase (EC 1.1.1.3)]	PATHWAY: Amino-acid biosynthesis; L-lysine biosynthesis via DAP pathway; (S)-tetrahydrodipicolinate from L-aspartate: step 1/4.; PATHWAY: Amino-acid biosynthesis; L-methionine biosynthesis via de novo pathway; L-homoserine from L-aspartate: step 1/3.; PATHWAY: Amino-acid biosynthesis; L-methionine biosynthesis via de novo pathway; L-homoserine from L-aspartate: step 3/3.; PATHWAY: Amino-acid bios…	aspartate kinase activity; ATP binding; homoserine biosynthetic process; homoserine dehydrogenase activity; lysine biosynthetic process via diaminopimelate; methionine biosynthetic process; NADP binding; threonine biosynthetic process	GO:0005524; GO:0050661; GO:0004072; GO:0009090; GO:0004412; GO:0009089; GO:0009086; GO:0009088	aspartate kinase activity; homoserine biosynthetic process; homoserine dehydrogenase activity; lysine biosynthetic process via diaminopimelate; methionine biosynthetic process; threonine biosynthetic process	aspartate kinase activity; ATP binding; homoserine dehydrogenase activity; NADP binding	0
metQ	-0.0517473	Detected	0.0517473	Detected	0	0.987664	Detected	0.962586	Detected	0.975125	0.00296823	141.548	157.981	426.089	490.197	metQ	TTGTTGAGAACCCCAAAAATCTGAAAATTGTTGAACTGGAAGCACCGCAACTGCCGCGTT	DL-methionine transporter subunit	metQ	P28635	METQ_ECOLI	D-methionine-binding lipoprotein MetQ	metQ yaeC b0197 JW0193	0	0	yaeC	amino acid transport	metQ	metQ	P28635	METQ_ECOLI	D-methionine-binding lipoprotein MetQ	0	amino acid transport; plasma membrane	GO:0006865; GO:0005886	amino acid transport	0	plasma membrane
metR	-0.0292811	Detected	0.0292811	Detected	0	1.77369	Detected	1.61113	Detected	1.69241	0.00259576	18.7251	20.2582	95.6922	100.083	metR	ATTTCCATAAGAACTGGCCGCAGGTAGAGATGGATTTTAAATCGGGCGTGACATTTGACC	DNA-binding transcriptional activator, homocysteine-binding	metR	P0A9F9	METR_ECOLI	HTH-type transcriptional regulator MetR	metR b3828 JW3804	0	0	0	methionine biosynthetic process; regulation of transcription, DNA-templated; sequence-specific DNA binding transcription factor activity; transcription, DNA-templated	metR	metR	P0A9F9	METR_ECOLI	HTH-type transcriptional regulator MetR	0	amino acid binding; cytoplasm; DNA binding; methionine biosynthetic process; regulation of transcription, DNA-templated; sequence-specific DNA binding transcription factor activity; transcription, DNA-templated	GO:0003677; GO:0016597; GO:0005737; GO:0009086; GO:0006355; GO:0003700; GO:0006351	methionine biosynthetic process; regulation of transcription, DNA-templated; sequence-specific DNA binding transcription factor activity; transcription, DNA-templated	amino acid binding; DNA binding; sequence-specific DNA binding transcription factor activity	cytoplasm
mglB	-0.00998712	Detected	0.00998712	Detected	0	1.77346	Detected	1.84719	Detected	1.81032	0.0004448	107.061	112.769	539.766	664.996	mglB	TCCGGATGCAGAAGCACGTACCACTTACGTGATTAAAGAATTGAACGATAAAGGCATCAA	methyl-galactoside transporter subunit	mglB	P0AEE5	DGAL_ECOLI	D-galactose-binding periplasmic protein (GBP) (D-galactose/ D-glucose-binding protein) (GGBP)	mglB b2150 JW2137	0	0	0	carbohydrate transport; chemotaxis	mglB	mglB	P0AEE5	DGAL_ECOLI	D-galactose-binding periplasmic protein (GBP) (D-galactose/ D-glucose-binding protein) (GGBP)	0	carbohydrate transport; chemotaxis; metal ion binding; periplasmic space	GO:0008643; GO:0006935; GO:0046872; GO:0042597	carbohydrate transport; chemotaxis	metal ion binding	periplasmic space
mgsA	0.00253057	Detected	-0.00253057	Detected	0	1.60632	Detected	1.66426	Detected	1.63529	0.000316157	483	500	2150	2620	mgsA	AATTGATGTATTGATTTTCTTCTGGGATCCACTAAATGCCGTGCCGCACGATCCTGACGT	methylglyoxal synthase	mgsA	P0A731	MGSA_ECOLI	Methylglyoxal synthase (MGS) (EC 4.2.3.3)	mgsA yccG b0963 JW5129	4.2.3.3	0	yccG	methylglyoxal biosynthetic process; methylglyoxal synthase activity	mgsA	mgsA	P0A731	MGSA_ECOLI	Methylglyoxal synthase (MGS) (EC 4.2.3.3)	0	cytoplasm; methylglyoxal biosynthetic process; methylglyoxal synthase activity	GO:0005737; GO:0019242; GO:0008929	methylglyoxal biosynthetic process; methylglyoxal synthase activity	methylglyoxal synthase activity	cytoplasm
miaA	-0.0388517	Detected	0.0388517	Detected	0	1.39072	Detected	1.46889	Detected	1.4298	0.00148222	2015.11	2209.21	7949.64	9824.2	miaA	ATCAACGCATTGAGCAGCGTTTTCATCAGATGTTGGCTTCAGGTTTTGAAGCAGAAGTCC	delta(2)-isopentenylpyrophosphate tRNA-adenosine transferase	miaA	P16384	MIAA_ECOLI	tRNA dimethylallyltransferase (EC 2.5.1.75) (Dimethylallyl diphosphate:tRNA dimethylallyltransferase) (DMAPP:tRNA dimethylallyltransferase) (DMATase) (Isopentenyl-diphosphate:tRNA isopentenyltransferase) (IPP transferase) (IPPT) (IPTase)	miaA trpX b4171 JW4129	2.5.1.75	0	trpX	cellular response to heat; tRNA dimethylallyltransferase activity; tRNA modification	miaA	miaA	P16384	MIAA_ECOLI	tRNA dimethylallyltransferase (EC 2.5.1.75) (Dimethylallyl diphosphate:tRNA dimethylallyltransferase) (DMAPP:tRNA dimethylallyltransferase) (DMATase) (Isopentenyl-diphosphate:tRNA isopentenyltransferase) (IPP transferase) (IPPT) (IPTase)	0	ATP binding; cellular response to heat; tRNA dimethylallyltransferase activity; tRNA modification	GO:0005524; GO:0034605; GO:0052381; GO:0006400	cellular response to heat; tRNA dimethylallyltransferase activity; tRNA modification	ATP binding; tRNA dimethylallyltransferase activity	0
moaA	-0.0234556	Detected	0.0234556	Detected	0	1.45557	Detected	1.58226	Detected	1.51891	0.00197185	46.1334	49.5089	188.343	240.717	moaA	AAGTCAATACCGTGCTGATGCGTGATGTTAATCATCACCAGCTCGACACCTTTCTGAACT	molybdopterin biosynthesis protein A	moaA	P30745	MOAA_ECOLI	Cyclic pyranopterin monophosphate synthase (EC 4.1.99.18) (Molybdenum cofactor biosynthesis protein A)	moaA bisA chlA chlA1 narA b0781 JW0764	4.1.99.18	PATHWAY: Cofactor biosynthesis; molybdopterin biosynthesis.	bisA chlA chlA1 narA	cyclic pyranopterin monophosphate synthase activity; Mo-molybdopterin cofactor biosynthetic process	moaA	moaA	P30745	MOAA_ECOLI	Cyclic pyranopterin monophosphate synthase (EC 4.1.99.18) (Molybdenum cofactor biosynthesis protein A)	PATHWAY: Cofactor biosynthesis; molybdopterin biosynthesis.	4 iron, 4 sulfur cluster binding; cyclic pyranopterin monophosphate synthase activity; GTP binding; metal ion binding; molybdopterin synthase complex; Mo-molybdopterin cofactor biosynthetic process; response to heat	GO:0051539; GO:0005525; GO:0006777; GO:0061597; GO:0046872; GO:0019008; GO:0009408	cyclic pyranopterin monophosphate synthase activity; Mo-molybdopterin cofactor biosynthetic process; response to heat	4 iron, 4 sulfur cluster binding; cyclic pyranopterin monophosphate synthase activity; GTP binding; metal ion binding	molybdopterin synthase complex
moaC	-0.0799727	Detected	0.0799727	Detected	0	1.161	Detected	1.17002	Detected	1.16551	0.00468997	41.6515	48.3421	144.18	169.84	moaC	TGCTCAGCAAAGTTGAAGTCAATTTACAGGCCGAGCCGGAGCACAATCGGGTGCGTATAG	molybdopterin biosynthesis, protein C	moaC	P0A738	MOAC_ECOLI	Cyclic pyranopterin monophosphate synthase accessory protein (Molybdenum cofactor biosynthesis protein C)	moaC chlA3 b0783 JW0766	0	PATHWAY: Cofactor biosynthesis; molybdopterin biosynthesis.	chlA3	Mo-molybdopterin cofactor biosynthetic process	moaC	moaC	P0A738	MOAC_ECOLI	Cyclic pyranopterin monophosphate synthase accessory protein (Molybdenum cofactor biosynthesis protein C)	PATHWAY: Cofactor biosynthesis; molybdopterin biosynthesis.	Mo-molybdopterin cofactor biosynthetic process	GO:0006777	Mo-molybdopterin cofactor biosynthetic process	0	0
moaD	-0.1627	Detected	0.1627	Detected	0	0.819505	Detected	0.925601	Detected	0.872553	0.0363791	26.8488	34.9484	77.6788	97.8724	moaD	AGAGCGATCGCTGGGCGCTGGCGCTGGAAGATGGCAAATTACTGGCTGCCGTCAACCAGA	molybdopterin synthase, small subunit	moaD	P30748	MOAD_ECOLI	Molybdopterin synthase sulfur carrier subunit (MPT synthase subunit 1) (Molybdenum cofactor biosynthesis protein D) (Molybdopterin-converting factor small subunit) (Molybdopterin-converting factor subunit 1) (Sulfur carrier protein MoaD)	moaD chlA4 chlM b0784 JW0767	0	PATHWAY: Cofactor biosynthesis; molybdopterin biosynthesis.	chlA4 chlM	Mo-molybdopterin cofactor biosynthetic process	moaD	moaD	P30748	MOAD_ECOLI	Molybdopterin synthase sulfur carrier subunit (MPT synthase subunit 1) (Molybdenum cofactor biosynthesis protein D) (Molybdopterin-converting factor small subunit) (Molybdopterin-converting factor subunit 1) (Sulfur carrier protein MoaD)	PATHWAY: Cofactor biosynthesis; molybdopterin biosynthesis.	Mo-molybdopterin cofactor biosynthetic process; nucleotide binding	GO:0006777; GO:0000166	Mo-molybdopterin cofactor biosynthetic process	nucleotide binding	0
modC	0.0231764	Detected	-0.0231762	Detected	1.19209e-07	0.861504	Detected	0.910477	Detected	0.88599	0.00144497	15.2726	15.364	39.9925	48.4328	modC	AACGTATTGCGGGCAAAAGTTGTTAATAGTTATGACGACAACGGCCAGGTGGAAGTGGAA	molybdate transporter subunit	modC	P09833	MODC_ECOLI	Molybdenum import ATP-binding protein ModC (EC 3.6.3.29)	modC chlD narD b0765 JW0748	3.6.3.29	0	chlD narD	molybdate transmembrane-transporting ATPase activity; molybdenum ion transmembrane transporter activity	modC	modC	P09833	MODC_ECOLI	Molybdenum import ATP-binding protein ModC (EC 3.6.3.29)	0	ATP binding; ATP-binding cassette (ABC) transporter complex; molybdate transmembrane-transporting ATPase activity; molybdenum ion binding; molybdenum ion transmembrane transporter activity	GO:0005524; GO:0043190; GO:0015412; GO:0030151; GO:0042888	molybdate transmembrane-transporting ATPase activity; molybdenum ion transmembrane transporter activity	ATP binding; molybdate transmembrane-transporting ATPase activity; molybdenum ion binding; molybdenum ion transmembrane transporter activity	ATP-binding cassette (ABC) transporter complex
mog	-0.0191383	Detected	0.0191383	Detected	0	0.779384	Detected	0.841749	Detected	0.810566	0.00203122	319.5	340.831	813.868	994.826	mog	GGTATTTTTGCCAGCGTACCGTACTGCATTCAGTTGCTGGAAGGGCCATACGTTGAAACG	predicted molybdochelatase	mog	P0AF03	MOG_ECOLI	Molybdopterin adenylyltransferase (MPT adenylyltransferase) (EC 2.7.7.75)	mog chlG mogA yaaG b0009 JW0008	2.7.7.75	PATHWAY: Cofactor biosynthesis; molybdopterin biosynthesis.	chlG mogA yaaG	molybdopterin adenylyltransferase activity; molybdopterin cofactor biosynthetic process; Mo-molybdopterin cofactor biosynthetic process	mog	mog	P0AF03	MOG_ECOLI	Molybdopterin adenylyltransferase (MPT adenylyltransferase) (EC 2.7.7.75)	PATHWAY: Cofactor biosynthesis; molybdopterin biosynthesis.	ATP binding; molybdopterin adenylyltransferase activity; molybdopterin cofactor biosynthetic process; Mo-molybdopterin cofactor biosynthetic process	GO:0005524; GO:0006777; GO:0061598; GO:0032324	molybdopterin adenylyltransferase activity; molybdopterin cofactor biosynthetic process; Mo-molybdopterin cofactor biosynthetic process	ATP binding; molybdopterin adenylyltransferase activity	0
mokB	-0.0188622	Detected	0.0188625	Detected	1.19209e-07	8.25318	Detected	8.1706	Detected	8.21189	3.05565e-05	11.9097	12.7	5391.85	5960.71	mokB	TGGTGTGTCTGCTCATTATCTGCATTACGATTCTGACATTCACACTCCTGACCCGACAAA	regulatory peptide	mokB	P76096	MOKB_ECOLI	Regulatory protein MokB	mokB b1420 JW5882	0	0	0	0	mokB	mokB	P76096	MOKB_ECOLI	Regulatory protein MokB	0	0	0	0	0	0
mokC	-0.0291984	Detected	0.0291984	Detected	0	1.15962	Detected	1.21413	Detected	1.18687	0.0011306	136.622	147.79	456.136	554.527	mokC	TCTTACTGACCGTAAGGTCAAGGAGAAGAGAGCAATGAAGCAGCATAAGGCGATGATTGT	regulatory protein for HokC, overlaps CDS of hokC	mokC	P33236	MOKC_ECOLI	Regulatory protein MokC	mokC gefL b0018 JW5879	0	0	gefL	0	mokC	mokC	P33236	MOKC_ECOLI	Regulatory protein MokC	0	integral component of membrane	GO:0016021	0	0	integral component of membrane
mreB	-0.0627634	Detected	0.0627634	Detected	0	1.06674	Detected	1.21307	Detected	1.13991	0.00707541	110.162	124.843	352.981	457.319	mreB	TTGATATCGGTGGTGGTACCACTGAAGTTGCTGTTATCTCCTTGAACGGTGTGGTTTACT	cell wall structural complex MreBCD, actin-like component MreB	mreB	P0A9X4	MREB_ECOLI	Rod shape-determining protein MreB	mreB envB rodY b3251 JW3220	0	0	envB rodY	cell morphogenesis; negative regulation of cell division; regulation of cell shape; regulation of chromosome segregation	mreB	mreB	P0A9X4	MREB_ECOLI	Rod shape-determining protein MreB	0	cell morphogenesis; cytoskeleton; identical protein binding; negative regulation of cell division; regulation of cell shape; regulation of chromosome segregation	GO:0000902; GO:0005856; GO:0042802; GO:0051782; GO:0008360; GO:0051983	cell morphogenesis; negative regulation of cell division; regulation of cell shape; regulation of chromosome segregation	identical protein binding	cytoskeleton
mrp	-0.0543308	Detected	0.0543308	Detected	0	0.949433	Detected	1.07435	Detected	1.01189	0.00662625	73.207	81.9992	214.991	274.437	mrp	AACATGAGTGTGCATATTTGCAGTAACTGTGGTCACCATGAACCGATTTTCGGTACCGGT	antiporter inner membrane protein	mrp	P0AF08	MRP_ECOLI	Protein mrp	mrp b2113 JW2100	0	0	0	0	mrp	mrp	P0AF08	MRP_ECOLI	Protein mrp	0	ATP binding	GO:0005524	0	ATP binding	0
msrA	-0.0642314	Detected	0.0642314	Detected	0	0.847487	Detected	1.00964	Detected	0.928563	0.0121823	47.7242	54.1946	131.491	172.238	msrA	AATATCTGCATAAAAACCCGTATGGTTACTGTGGAATTGGCGGAATTGGCGTCTGTCTGC	methionine sulfoxide reductase A	msrA	P0A744	MSRA_ECOLI	Peptide methionine sulfoxide reductase MsrA (Protein-methionine-S-oxide reductase) (EC 1.8.4.11) (Peptide-methionine (S)-S-oxide reductase) (Peptide Met(O) reductase)	msrA pms b4219 JW4178	1.8.4.11	0	pms	cellular protein modification process; peptide-methionine (S)-S-oxide reductase activity; protein repair; response to oxidative stress	msrA	msrA	P0A744	MSRA_ECOLI	Peptide methionine sulfoxide reductase MsrA (Protein-methionine-S-oxide reductase) (EC 1.8.4.11) (Peptide-methionine (S)-S-oxide reductase) (Peptide Met(O) reductase)	0	cellular protein modification process; cytosol; peptide-methionine (S)-S-oxide reductase activity; protein repair; response to oxidative stress	GO:0006464; GO:0005829; GO:0008113; GO:0030091; GO:0006979	cellular protein modification process; peptide-methionine (S)-S-oxide reductase activity; protein repair; response to oxidative stress	peptide-methionine (S)-S-oxide reductase activity	cytosol
msrB	-0.00502372	Detected	0.00502372	Detected	0	0.856708	Detected	0.832795	Detected	0.844751	0.000235614	151.615	158.603	403.508	464.594	msrB	TATATCACTGTTTGATCTGCGATGCCCCGCTGTTTCATTCCCAAACCAAGTATGATTCCG	methionine sulfoxide reductase B	msrB	P0A746	MSRB_ECOLI	Peptide methionine sulfoxide reductase MsrB (EC 1.8.4.12) (Peptide-methionine (R)-S-oxide reductase)	msrB yeaA b1778 JW1767	1.8.4.12	0	yeaA	peptide-methionine (R)-S-oxide reductase activity; protein repair; response to oxidative stress	msrB	msrB	P0A746	MSRB_ECOLI	Peptide methionine sulfoxide reductase MsrB (EC 1.8.4.12) (Peptide-methionine (R)-S-oxide reductase)	0	cytosol; iron ion binding; peptide-methionine (R)-S-oxide reductase activity; protein repair; response to oxidative stress; zinc ion binding	GO:0005829; GO:0005506; GO:0033743; GO:0030091; GO:0006979; GO:0008270	peptide-methionine (R)-S-oxide reductase activity; protein repair; response to oxidative stress	iron ion binding; peptide-methionine (R)-S-oxide reductase activity; zinc ion binding	cytosol
mtgA	0.0736101	Detected	-0.0736101	Detected	0	0.89336	Detected	0.949914	Detected	0.921637	0.00724096	30.6366	28.7388	79.1979	96.4178	mtgA	AAGCTGCATTACTGGCAGCTGTATTACCTAATCCACTTCGTTTCAAAGTCTCCTCGCCAT	biosynthetic peptidoglycan transglycosylase	mtgA	P46022	MTGA_ECOLI	Monofunctional biosynthetic peptidoglycan transglycosylase (Monofunctional TGase) (EC 2.4.2.-)	mtgA yrbM b3208 JW3175	2.4.2.-	PATHWAY: Cell wall biogenesis; peptidoglycan biosynthesis.	yrbM	Gram-negative-bacterium-type cell wall biogenesis; peptidoglycan biosynthetic process; peptidoglycan glycosyltransferase activity; regulation of cell shape; transferase activity, transferring pentosyl groups	mtgA	mtgA	P46022	MTGA_ECOLI	Monofunctional biosynthetic peptidoglycan transglycosylase (Monofunctional TGase) (EC 2.4.2.-)	PATHWAY: Cell wall biogenesis; peptidoglycan biosynthesis.	cell wall organization; Gram-negative-bacterium-type cell wall biogenesis; integral component of membrane; peptidoglycan-based cell wall; peptidoglycan biosynthetic process; peptidoglycan glycosyltransferase activity; plasma membrane; regulation of cell shape; transferase activity, transferring pentosyl groups	GO:0043164; GO:0071555; GO:0016021; GO:0009252; GO:0008955; GO:0009274; GO:0005886; GO:0008360; GO:0016763	cell wall organization; Gram-negative-bacterium-type cell wall biogenesis; peptidoglycan biosynthetic process; peptidoglycan glycosyltransferase activity; regulation of cell shape; transferase activity, transferring pentosyl groups	peptidoglycan glycosyltransferase activity; transferase activity, transferring pentosyl groups	integral component of membrane; peptidoglycan-based cell wall; plasma membrane
mtn	-0.0307465	Detected	0.0307465	Detected	0	0.942908	Detected	1.10296	Detected	1.02294	0.00695075	95.7967	103.85	275.52	360.375	mtn	GCCGCTAAACAGTCCAGCCTGATGGTTGAGTCACTGGTGCAGAAACTTGCACATGGCTAA	5'-methylthioadenosine/S-adenosylhomocysteine nucleosidase	mtn	P0AF12	MTNN_mtnN mtn pfs yadA b0159 JW0155_mtnN_mtn pfs yadA	5'-methylthioadenosine/S-adenosylhomocysteine nucleosidase (MTA/SAH nucleosidase) (MTAN) (EC 3.2.2.9) (5'-methylthioadenosine nucleosidase) (MTA nucleosidase) (P46) (S-adenosylhomocysteine nucleosidase) (AdoHcy nucleosidase) (SAH nucleosidase) (SRH nucleosidase)	mtnN mtn pfs yadA b0159 JW0155	3.2.2.9	PATHWAY: Amino-acid biosynthesis; L-methionine biosynthesis via salvage pathway; S-methyl-5-thio-alpha-D-ribose 1-phosphate from S-methyl-5'-thioadenosine (hydrolase route): step 1/2.	mtn pfs yadA	adenosylhomocysteine nucleosidase activity; L-methionine biosynthetic process from S-adenosylmethionine; L-methionine salvage from methylthioadenosine; methylthioadenosine nucleosidase activity; nucleoside catabolic process	mtn	mtn	P0AF12	MTNN_ECOLI	5'-methylthioadenosine/S-adenosylhomocysteine nucleosidase (MTA/SAH nucleosidase) (MTAN) (EC 3.2.2.9) (5'-methylthioadenosine nucleosidase) (MTA nucleosidase) (P46) (S-adenosylhomocysteine nucleosidase) (AdoHcy nucleosidase) (SAH nucleosidase) (SRH nucleosidase)	PATHWAY: Amino-acid biosynthesis; L-methionine biosynthesis via salvage pathway; S-methyl-5-thio-alpha-D-ribose 1-phosphate from S-methyl-5'-thioadenosine (hydrolase route): step 1/2.	adenosylhomocysteine nucleosidase activity; L-methionine biosynthetic process from methylthioadenosine; L-methionine biosynthetic process from S-adenosylmethionine; methylthioadenosine nucleosidase activity; nucleoside catabolic process	GO:0019284; GO:0019509; GO:0008782; GO:0008930; GO:0009164	adenosylhomocysteine nucleosidase activity; L-methionine biosynthetic process from methylthioadenosine; L-methionine biosynthetic process from S-adenosylmethionine; methylthioadenosine nucleosidase activity; nucleoside catabolic process	adenosylhomocysteine nucleosidase activity; methylthioadenosine nucleosidase activity	0
murC	-0.0486991	Detected	0.0486991	Detected	0	1.37993	Detected	1.59827	Detected	1.4891	0.00638273	7.99	8.88	31.5	42.9	murC	CGTTCTTTAGCTGAAATCAAACTGAAGCCGCAAACTCCGGAGGAAGAACAACATGACTGA	UDP-N-acetylmuramate:L-alanine ligase	murC	P17952	MURC_ECOLI	UDP-N-acetylmuramate--L-alanine ligase (EC 6.3.2.8) (UDP-N-acetylmuramoyl-L-alanine synthetase)	murC b0091 JW0089	6.3.2.8	PATHWAY: Cell wall biogenesis; peptidoglycan biosynthesis.	0	cell cycle; cell division; peptidoglycan biosynthetic process; regulation of cell shape; UDP-N-acetylmuramate-L-alanine ligase activity	murC	murC	P17952	MURC_ECOLI	UDP-N-acetylmuramate--L-alanine ligase (EC 6.3.2.8) (UDP-N-acetylmuramoyl-L-alanine synthetase)	PATHWAY: Cell wall biogenesis; peptidoglycan biosynthesis.	ATP binding; cell cycle; cell division; cell wall organization; cytoplasm; magnesium ion binding; peptidoglycan biosynthetic process; regulation of cell shape; UDP-N-acetylmuramate-L-alanine ligase activity	GO:0005524; GO:0008763; GO:0007049; GO:0051301; GO:0071555; GO:0005737; GO:0000287; GO:0009252; GO:0008360	cell cycle; cell division; cell wall organization; peptidoglycan biosynthetic process; regulation of cell shape; UDP-N-acetylmuramate-L-alanine ligase activity	ATP binding; magnesium ion binding; UDP-N-acetylmuramate-L-alanine ligase activity	cytoplasm
murD	-0.126497	Detected	0.126497	Detected	0	1.31248	Detected	1.32416	Detected	1.31832	0.00910091	6.85	8.48	27.2	32.1	murD	TACGAAAACGCGAAAGTTTGCGTGGTTAATGCTGATGATGCCTTAACAATGCCGATTCGC	UDP-N-acetylmuramoyl-L-alanine:D-glutamate ligase	murD	P14900	MURD_ECOLI	UDP-N-acetylmuramoylalanine--D-glutamate ligase (EC 6.3.2.9) (D-glutamic acid-adding enzyme) (UDP-N-acetylmuramoyl-L-alanyl-D-glutamate synthetase)	murD b0088 JW0086	6.3.2.9	PATHWAY: Cell wall biogenesis; peptidoglycan biosynthesis.	0	cell cycle; cell division; peptidoglycan biosynthetic process; regulation of cell shape; UDP-N-acetylmuramoylalanine-D-glutamate ligase activity	murD	murD	P14900	MURD_ECOLI	UDP-N-acetylmuramoylalanine--D-glutamate ligase (EC 6.3.2.9) (D-glutamic acid-adding enzyme) (UDP-N-acetylmuramoyl-L-alanyl-D-glutamate synthetase)	PATHWAY: Cell wall biogenesis; peptidoglycan biosynthesis.	ATP binding; cell cycle; cell division; cell wall organization; cytoplasm; identical protein binding; peptidoglycan biosynthetic process; regulation of cell shape; UDP-N-acetylmuramoylalanine-D-glutamate ligase activity	GO:0005524; GO:0008764; GO:0007049; GO:0051301; GO:0071555; GO:0005737; GO:0042802; GO:0009252; GO:0008360	cell cycle; cell division; cell wall organization; peptidoglycan biosynthetic process; regulation of cell shape; UDP-N-acetylmuramoylalanine-D-glutamate ligase activity	ATP binding; identical protein binding; UDP-N-acetylmuramoylalanine-D-glutamate ligase activity	cytoplasm
murF	-0.0582285	Compromised	0.0582285	Compromised	0	0.804666	Detected	0.973311	Detected	0.888988	0.0130281	4.28	4.82	11.4	15	murF	TTTGCTGATAAAACTGCGTTAATTACGCGTCTTAAATTACTGATTGCTGAGCAACAGGTA	UDP-N-acetylmuramoyl-tripeptide:D-alanyl-D-alanine ligase	murF	P11880	MURF_ECOLI	UDP-N-acetylmuramoyl-tripeptide--D-alanyl-D-alanine ligase (EC 6.3.2.10) (D-alanyl-D-alanine-adding enzyme) (UDP-MurNAc-pentapeptide synthetase)	murF mra b0086 JW0084	6.3.2.10	PATHWAY: Cell wall biogenesis; peptidoglycan biosynthesis.	mra	cell cycle; cell division; peptidoglycan biosynthetic process; regulation of cell shape; UDP-N-acetylmuramoylalanyl-D-glutamyl-2,6-diaminopimelate-D-alanyl-D-alanine ligase activity; UDP-N-acetylmuramoyl-tripeptide-D-alanyl-D-alanine ligase activity	murF	murF	P11880	MURF_ECOLI	UDP-N-acetylmuramoyl-tripeptide--D-alanyl-D-alanine ligase (EC 6.3.2.10) (D-alanyl-D-alanine-adding enzyme) (UDP-MurNAc-pentapeptide synthetase)	PATHWAY: Cell wall biogenesis; peptidoglycan biosynthesis.	ATP binding; cell cycle; cell division; cell wall organization; cytoplasm; peptidoglycan biosynthetic process; regulation of cell shape; UDP-N-acetylmuramoylalanyl-D-glutamyl-2,6-diaminopimelate-D-alanyl-D-alanine ligase activity; UDP-N-acetylmuramoyl-tripeptide-D-alanyl-D-alanine ligase activity	GO:0005524; GO:0047480; GO:0008766; GO:0007049; GO:0051301; GO:0071555; GO:0005737; GO:0009252; GO:0008360	cell cycle; cell division; cell wall organization; peptidoglycan biosynthetic process; regulation of cell shape; UDP-N-acetylmuramoylalanyl-D-glutamyl-2,6-diaminopimelate-D-alanyl-D-alanine ligase activity; UDP-N-acetylmuramoyl-tripeptide-D-alanyl-D-alanine ligase activity	ATP binding; UDP-N-acetylmuramoylalanyl-D-glutamyl-2,6-diaminopimelate-D-alanyl-D-alanine ligase activity; UDP-N-acetylmuramoyl-tripeptide-D-alanyl-D-alanine ligase activity	cytoplasm
murG	0.310767	Detected	-0.310767	Detected	0	1.08479	Detected	1.1307	Detected	1.10774	0.070828	11.3	7.63	28.3	34.2	murG	TGGAAAAAGCGGGCGCAGCCAAAATTATCGAGCAGCCACAGCTTAGCGTGGATGCTGTCG	N-acetylglucosaminyl transferase	murG	P17443	MURG_ECOLI	UDP-N-acetylglucosamine--N-acetylmuramyl-(pentapeptide) pyrophosphoryl-undecaprenol N-acetylglucosamine transferase (EC 2.4.1.227) (Undecaprenyl-PP-MurNAc-pentapeptide-UDPGlcNAc GlcNAc transferase)	murG b0090 JW0088	2.4.1.227	PATHWAY: Cell wall biogenesis; peptidoglycan biosynthesis.	0	cell cycle; cell division; lipid glycosylation; peptidoglycan biosynthetic process; regulation of cell shape; UDP-N-acetyl-D-glucosamine:N-acetylmuramoyl-L-alanyl-D-glutamyl-meso-2,6-diaminopimelyl-D-alanyl-D-alanine-diphosphoundecaprenol 4-beta-N-acetylglucosaminlytransferase activity; UDP-N-acetylgalactosamine biosynthetic process; undecaprenyldiphospho-muramoylpentapeptide beta-N-acetylglucosa…	murG	murG	P17443	MURG_ECOLI	UDP-N-acetylglucosamine--N-acetylmuramyl-(pentapeptide) pyrophosphoryl-undecaprenol N-acetylglucosamine transferase (EC 2.4.1.227) (Undecaprenyl-PP-MurNAc-pentapeptide-UDPGlcNAc GlcNAc transferase)	PATHWAY: Cell wall biogenesis; peptidoglycan biosynthesis. {ECO:0000255|HAMAP-Rule:MF_00033}.	carbohydrate binding; cell cycle; cell division; cell wall organization; lipid glycosylation; peptidoglycan biosynthetic process; plasma membrane; regulation of cell shape; UDP-N-acetyl-D-glucosamine:N-acetylmuramoyl-L-alanyl-D-glutamyl-meso-2,6-diaminopimelyl-D-alanyl-D-alanine-diphosphoundecaprenol 4-beta-N-acetylglucosaminlytransferase activity; UDP-N-acetylgalactosamine biosynthetic process; …	GO:0051991; GO:0019277; GO:0030246; GO:0007049; GO:0051301; GO:0071555; GO:0030259; GO:0009252; GO:0005886; GO:0008360; GO:0050511	cell cycle; cell division; cell wall organization; lipid glycosylation; peptidoglycan biosynthetic process; regulation of cell shape; UDP-N-acetyl-D-glucosamine:N-acetylmuramoyl-L-alanyl-D-glutamyl-meso-2,6-diaminopimelyl-D-alanyl-D-alanine-diphosphoundecaprenol 4-beta-N-acetylglucosaminlytransferase activity; UDP-N-acetylgalactosamine biosynthetic process; undecaprenyldiphospho-muramoylpentapept…	carbohydrate binding; UDP-N-acetyl-D-glucosamine:N-acetylmuramoyl-L-alanyl-D-glutamyl-meso-2,6-diaminopimelyl-D-alanyl-D-alanine-diphosphoundecaprenol 4-beta-N-acetylglucosaminlytransferase activity; undecaprenyldiphospho-muramoylpentapeptide beta-N-acetylglucosaminyltransferase activity	plasma membrane
murI	-0.017869	Detected	0.017869	Detected	0	1.56658	Detected	1.60378	Detected	1.58518	0.00026467	461.993	491.971	2029.1	2437.38	murI	AACATGAAGCCCCGGATGCAAAATCTGCCGATGCGAATATTGCCTTTTGTATGGCAATGA	glutamate racemase	murI	P22634	MURI_ECOLI	Glutamate racemase (EC 5.1.1.3)	murI dga glr yijA b3967 JW5550	5.1.1.3	PATHWAY: Cell wall biogenesis; peptidoglycan biosynthesis.	dga glr yijA	glutamate racemase activity; peptidoglycan biosynthetic process; regulation of cell shape	murI	murI	P22634	MURI_ECOLI	Glutamate racemase (EC 5.1.1.3)	PATHWAY: Cell wall biogenesis; peptidoglycan biosynthesis.	cell wall organization; glutamate racemase activity; peptidoglycan biosynthetic process; regulation of cell shape	GO:0071555; GO:0008881; GO:0009252; GO:0008360	cell wall organization; glutamate racemase activity; peptidoglycan biosynthetic process; regulation of cell shape	glutamate racemase activity	0
murQ	-0.0394039	Detected	0.0394039	Detected	0	0.926505	Detected	1.05893	Detected	0.992719	0.00597051	24.0278	26.3624	68.7362	88.2003	murQ	TAATTGCTTGCGAGCGCAACTGTAAAACGGCCATTGTGATGGTGCTGAAAAATCTCGATG	predicted PTS component	murQ	P76535	MURQ_ECOLI	N-acetylmuramic acid 6-phosphate etherase (MurNAc-6-P etherase) (EC 4.2.1.126) (N-acetylmuramic acid 6-phosphate hydrolase) (N-acetylmuramic acid 6-phosphate lyase)	murQ yfeU b2428 JW2421	4.2.1.126	PATHWAY: Amino-sugar metabolism; 1,6-anhydro-N-acetylmuramate degradation.; PATHWAY: Amino-sugar metabolism; N-acetylmuramate degradation.; PATHWAY: Cell wall biogenesis; peptidoglycan recycling.	yfeU	1,6-anhydro-N-acetyl-beta-muramic acid catabolic process; amino sugar catabolic process; carbohydrate metabolic process; carbon-oxygen lyase activity; ether hydrolase activity; N-acetylmuramic acid catabolic process; peptidoglycan turnover	murQ	murQ	P76535	MURQ_ECOLI	N-acetylmuramic acid 6-phosphate etherase (MurNAc-6-P etherase) (EC 4.2.1.126) (N-acetylmuramic acid 6-phosphate hydrolase) (N-acetylmuramic acid 6-phosphate lyase)	PATHWAY: Amino-sugar metabolism; 1,6-anhydro-N-acetylmuramate degradation.; PATHWAY: Amino-sugar metabolism; N-acetylmuramate degradation.; PATHWAY: Cell wall biogenesis; peptidoglycan recycling.	1,6-anhydro-N-acetyl-beta-muramic acid catabolic process; amino sugar catabolic process; carbohydrate binding; carbohydrate metabolic process; carbon-oxygen lyase activity; ether hydrolase activity; N-acetylmuramic acid catabolic process; peptidoglycan turnover	GO:0097175; GO:0097173; GO:0046348; GO:0030246; GO:0005975; GO:0016835; GO:0016803; GO:0009254	1,6-anhydro-N-acetyl-beta-muramic acid catabolic process; amino sugar catabolic process; carbohydrate metabolic process; carbon-oxygen lyase activity; ether hydrolase activity; N-acetylmuramic acid catabolic process; peptidoglycan turnover	carbohydrate binding; carbon-oxygen lyase activity; ether hydrolase activity	0
mutM	-0.00499153	Detected	0.00499153	Detected	0	1.87405	Detected	1.86084	Detected	1.86744	1.96507e-05	15.6548	16.3757	84.3331	97.823	mutM	ATTGTGGCGACTAAACATGCGCAGCGGGCAACGTTTTATTGTCGGCAGTGCCAGAAGTAA	formamidopyrimidine/5-formyluracil/ 5-hydroxymethyluracil DNA glycosylase	mutM	P05523	FPG_ECOLI	Formamidopyrimidine-DNA glycosylase (Fapy-DNA glycosylase) (EC 3.2.2.23) (DNA-(apurinic or apyrimidinic site) lyase MutM) (AP lyase MutM) (EC 4.2.99.18)	mutM fpg b3635 JW3610	3.2.2.23; 4.2.99.18	0	fpg	base-excision repair, AP site formation; cellular response to DNA damage stimulus; DNA-(apurinic or apyrimidinic site) lyase activity; DNA catabolic process, endonucleolytic; DNA N-glycosylase activity; endonuclease activity; nucleic acid phosphodiester bond hydrolysis; nucleotide-excision repair; oxidized purine nucleobase lesion DNA N-glycosylase activity; oxidized pyrimidine nucleobase lesion …	mutM	mutM	P05523	FPG_ECOLI	Formamidopyrimidine-DNA glycosylase (Fapy-DNA glycosylase) (EC 3.2.2.23) (DNA-(apurinic or apyrimidinic site) lyase MutM) (AP lyase MutM) (EC 4.2.99.18)	0	base-excision repair, AP site formation; cellular response to DNA damage stimulus; damaged DNA binding; DNA-(apurinic or apyrimidinic site) lyase activity; DNA catabolic process, endonucleolytic; DNA N-glycosylase activity; endonuclease activity; metal ion binding; nucleic acid phosphodiester bond hydrolysis; nucleotide-excision repair; oxidized purine nucleobase lesion DNA N-glycosylase activity…	GO:0019104; GO:0000737; GO:0003906; GO:0006285; GO:0006974; GO:0003684; GO:0004519; GO:0046872; GO:0090305; GO:0006289; GO:0008534; GO:0000703; GO:0008270	base-excision repair, AP site formation; cellular response to DNA damage stimulus; DNA-(apurinic or apyrimidinic site) lyase activity; DNA catabolic process, endonucleolytic; DNA N-glycosylase activity; endonuclease activity; nucleic acid phosphodiester bond hydrolysis; nucleotide-excision repair; oxidized purine nucleobase lesion DNA N-glycosylase activity; oxidized pyrimidine nucleobase lesion …	damaged DNA binding; DNA-(apurinic or apyrimidinic site) lyase activity; DNA N-glycosylase activity; endonuclease activity; metal ion binding; oxidized purine nucleobase lesion DNA N-glycosylase activity; oxidized pyrimidine nucleobase lesion DNA N-glycosylase activity; zinc ion binding	0
mutT	-0.129936	Detected	0.129936	Detected	0	2.22181	Detected	2.27389	Detected	2.24785	0.00345754	6.99818	8.70483	52.316	63.4939	mutT	AATGAAATCTTTATAACGCGTCGCGCAGCAGATGCGCACATGGCGAATAAACTGGAGTTT	nucleoside triphosphate pyrophosphohydrolase, marked preference for dGTP	mutT	P08337	MUTT_ECOLI	8-oxo-dGTP diphosphatase (8-oxo-dGTPase) (EC 3.6.1.55) (7,8-dihydro-8-oxoguanine-triphosphatase) (Mutator protein MutT) (dGTP pyrophosphohydrolase)	mutT b0099 JW0097	3.6.1.55	0	0	8-oxo-7,8-dihydrodeoxyguanosine triphosphate pyrophosphatase activity; 8-oxo-7,8-dihydroguanosine triphosphate pyrophosphatase activity; 8-oxo-dGDP phosphatase activity; 8-oxo-GDP phosphatase activity; DNA repair; DNA replication	mutT	mutT	P08337	MUTT_ECOLI	8-oxo-dGTP diphosphatase (8-oxo-dGTPase) (EC 3.6.1.55) (7,8-dihydro-8-oxoguanine-triphosphatase) (Mutator protein MutT) (dGTP pyrophosphohydrolase)	0	8-oxo-7,8-dihydrodeoxyguanosine triphosphate pyrophosphatase activity; 8-oxo-7,8-dihydroguanosine triphosphate pyrophosphatase activity; 8-oxo-dGDP phosphatase activity; 8-oxo-GDP phosphatase activity; DNA repair; DNA replication; magnesium ion binding; manganese ion binding	GO:0035539; GO:0008413; GO:0044716; GO:0044715; GO:0006281; GO:0006260; GO:0000287; GO:0030145	8-oxo-7,8-dihydrodeoxyguanosine triphosphate pyrophosphatase activity; 8-oxo-7,8-dihydroguanosine triphosphate pyrophosphatase activity; 8-oxo-dGDP phosphatase activity; 8-oxo-GDP phosphatase activity; DNA repair; DNA replication	8-oxo-7,8-dihydrodeoxyguanosine triphosphate pyrophosphatase activity; 8-oxo-7,8-dihydroguanosine triphosphate pyrophosphatase activity; 8-oxo-dGDP phosphatase activity; 8-oxo-GDP phosphatase activity; magnesium ion binding; manganese ion binding	0
nadC	-0.0364931	Detected	0.0364931	Detected	0	0.882861	Detected	0.937428	Detected	0.910145	0.00249692	89.3738	97.6625	247.553	300.963	nadC	TTTATCTCCGTCGGTGCGCTAACTAAACACGTACAAGCACTCGACCTTTCAATGCGTTTT	quinolinate phosphoribosyltransferase	nadC	P30011	NADC_ECOLI	Nicotinate-nucleotide pyrophosphorylase [carboxylating] (EC 2.4.2.19) (Quinolinate phosphoribosyltransferase [decarboxylating]) (QAPRTase)	nadC b0109 JW0105	2.4.2.19	PATHWAY: Cofactor biosynthesis; NAD(+) biosynthesis; nicotinate D-ribonucleotide from quinolinate: step 1/1.	0	'de novo' NAD biosynthetic process from aspartate; NAD biosynthetic process; nicotinate-nucleotide diphosphorylase (carboxylating) activity	nadC	nadC	P30011	NADC_ECOLI	Nicotinate-nucleotide pyrophosphorylase [carboxylating] (EC 2.4.2.19) (Quinolinate phosphoribosyltransferase [decarboxylating]) (QAPRTase)	PATHWAY: Cofactor biosynthesis; NAD(+) biosynthesis; nicotinate D-ribonucleotide from quinolinate: step 1/1.	'de novo' NAD biosynthetic process from aspartate; cytoplasm; NAD biosynthetic process; nicotinate-nucleotide diphosphorylase (carboxylating) activity	GO:0034628; GO:0009435; GO:0005737; GO:0004514	'de novo' NAD biosynthetic process from aspartate; NAD biosynthetic process; nicotinate-nucleotide diphosphorylase (carboxylating) activity	nicotinate-nucleotide diphosphorylase (carboxylating) activity	cytoplasm
nagE	0.129721	Detected	-0.129721	Detected	0	0.865733	Detected	0.953397	Detected	0.909565	0.0219199	11.8709	10.3022	28.9566	36.0211	nagE	ATTAAAGCTCAGGGCCATATTGTGGCGGGTCAAACACCGCTGTATGAAATCAAAAAGTAA	fused N-acetyl glucosamine specific PTS enzyme: IIC, IIB , and IIA components	nagE	P09323	PTW3C_ECOLI	PTS system N-acetylglucosamine-specific EIICBA component (EIICBA-Nag) (EII-Nag) [Includes: N-acetylglucosamine permease IIC component (PTS system N-acetylglucosamine-specific EIIC component); N-acetylglucosamine-specific phosphotransferase enzyme IIB component (EC 2.7.1.69) (PTS system N-acetylglucosamine-specific EIIB component); N-acetylglucosamine-specific phosphotransferase enzyme IIA compone…	nagE pstN b0679 JW0665	2.7.1.69; 2.7.1.-	0	pstN	antibiotic transport; antibiotic transporter activity; cellular response to DNA damage stimulus; kinase activity; N-acetylglucosamine transport; peptidoglycan turnover; phosphoenolpyruvate-dependent sugar phosphotransferase system; protein-N(PI)-phosphohistidine-N-acetylglucosamine phosphotransferase system transporter activity; trehalose transport	nagE	nagE	P09323	PTW3C_ECOLI	PTS system N-acetylglucosamine-specific EIICBA component (EIICBA-Nag) (EII-Nag) [Includes: N-acetylglucosamine permease IIC component (PTS system N-acetylglucosamine-specific EIIC component); N-acetylglucosamine-specific phosphotransferase enzyme IIB component (EC 2.7.1.69) (PTS system N-acetylglucosamine-specific EIIB component); N-acetylglucosamine-specific phosphotransferase enzyme IIA compone…	0	antibiotic transport; antibiotic transporter activity; cellular response to DNA damage stimulus; integral component of membrane; kinase activity; N-acetylglucosamine transport; organelle inner membrane; peptidoglycan turnover; phosphoenolpyruvate-dependent sugar phosphotransferase system; plasma membrane; protein-N(PI)-phosphohistidine-N-acetylglucosamine phosphotransferase system transporter act…	GO:0015764; GO:0042891; GO:0042895; GO:0006974; GO:0016021; GO:0016301; GO:0019866; GO:0009254; GO:0009401; GO:0005886; GO:0022880; GO:0015771	antibiotic transport; antibiotic transporter activity; cellular response to DNA damage stimulus; kinase activity; N-acetylglucosamine transport; peptidoglycan turnover; phosphoenolpyruvate-dependent sugar phosphotransferase system; protein-N(PI)-phosphohistidine-N-acetylglucosamine phosphotransferase system transporter activity; trehalose transport	antibiotic transporter activity; kinase activity; protein-N(PI)-phosphohistidine-N-acetylglucosamine phosphotransferase system transporter activity	integral component of membrane; organelle inner membrane; plasma membrane
nanA	-0.0252268	Detected	0.0252268	Detected	0	1.33081	Detected	1.40974	Detected	1.37027	0.00116638	151.105	162.56	566.488	700.439	nanA	TTTACTGATCAAAACGGGCGTATTCCGCGGCCTGAAAACTGTCCTCCATTATATGGATGT	N-acetylneuraminate lyase	nanA	P0A6L4	NANA_ECOLI	N-acetylneuraminate lyase (EC 4.1.3.3) (N-acetylneuraminate pyruvate-lyase) (N-acetylneuraminic acid aldolase) (NALase) (Sialate lyase) (Sialic acid aldolase) (Sialic acid lyase)	nanA npl b3225 JW3194	4.1.3.3	PATHWAY: Amino-sugar metabolism; N-acetylneuraminate degradation; D-fructose 6-phosphate from N-acetylneuraminate: step 1/5.	npl	carbohydrate metabolic process; N-acetylneuraminate catabolic process; N-acetylneuraminate lyase activity	nanA	nanA	P0A6L4	NANA_ECOLI	N-acetylneuraminate lyase (NAL) (Neu5Ac lyase) (EC 4.1.3.3) (N-acetylneuraminate pyruvate-lyase) (N-acetylneuraminic acid aldolase) (NALase) (Sialate lyase) (Sialic acid aldolase) (Sialic acid lyase)	PATHWAY: Amino-sugar metabolism; N-acetylneuraminate degradation; D-fructose 6-phosphate from N-acetylneuraminate: step 1/5.	carbohydrate metabolic process; cytoplasm; identical protein binding; N-acetylneuraminate catabolic process; N-acetylneuraminate lyase activity	GO:0019262; GO:0008747; GO:0005975; GO:0005737; GO:0042802	carbohydrate metabolic process; N-acetylneuraminate catabolic process; N-acetylneuraminate lyase activity	identical protein binding; N-acetylneuraminate lyase activity	cytoplasm
nanR	0.0063374	Detected	-0.0063374	Detected	0	1.7322	Detected	1.72407	Detected	1.72814	1.89907e-05	92.3589	95.1064	447.425	520.823	nanR	AATCAACAGTCAGTCGCTGGATAACAACGCGGCATTCATTCGTTCAGACGTTGATTTCCA	DNA-binding transcriptional dual regulator	nanR	P0A8W0	NANR_ECOLI	Transcriptional regulator NanR	nanR yhcK b3226 JW3195	0	0	yhcK	negative regulation of transcription, DNA-templated; regulation of transcription, DNA-templated; sequence-specific DNA binding transcription factor activity; transcription, DNA-templated	nanR	nanR	P0A8W0	NANR_ECOLI	Transcriptional regulator NanR	0	DNA binding; negative regulation of transcription, DNA-templated; protein-DNA complex; regulation of transcription, DNA-templated; sequence-specific DNA binding transcription factor activity; transcription, DNA-templated	GO:0003677; GO:0045892; GO:0032993; GO:0006355; GO:0003700; GO:0006351	negative regulation of transcription, DNA-templated; regulation of transcription, DNA-templated; sequence-specific DNA binding transcription factor activity; transcription, DNA-templated	DNA binding; sequence-specific DNA binding transcription factor activity	protein-DNA complex
nanT	0.0721693	Detected	-0.0721691	Detected	1.19209e-07	0.872578	Detected	1.27333	Detected	1.07295	0.0372151	9.18773	8.63584	23.4347	36.2174	nanT	AAATGCTTGGACAAGGGATCGCCGGGATCTTACCAAAACTGATTGGCGGTTATTTCGATA	sialic acid transporter	nanT	P41036	NANT_ECOLI	Putative sialic acid transporter (Sialic acid permease)	nanT b3224 JW3193	0	0	0	proton transport; sialic acid:proton symporter activity; sialic acid transmembrane transporter activity; sialic acid transport; sugar:proton symporter activity	nanT	nanT	P41036	NANT_ECOLI	Putative sialic acid transporter (Sialic acid permease)	0	integral component of membrane; plasma membrane; proton transport; sialic acid:proton symporter activity; sialic acid transmembrane transporter activity; sialic acid transport; sugar:proton symporter activity	GO:0016021; GO:0005886; GO:0015992; GO:0015136; GO:0015739; GO:0015538; GO:0005351	proton transport; sialic acid:proton symporter activity; sialic acid transmembrane transporter activity; sialic acid transport; sugar:proton symporter activity	sialic acid:proton symporter activity; sialic acid transmembrane transporter activity; sugar:proton symporter activity	integral component of membrane; plasma membrane
napA	-0.129817	Detected	0.129817	Detected	0	0.956069	Detected	1.00328	Detected	0.979672	0.0176605	8.26976	10.2848	25.7088	31.0965	napA	GATCCGCTCTCGAAAGAGACGGACTTCAAGAAGTGCGCGGTCAAACTGGAGAAGGTGTAA	nitrate reductase, periplasmic, large subunit	napA	P33937	NAPA_ECOLI	Periplasmic nitrate reductase (EC 1.7.99.4)	napA yojC yojD yojE b2206 JW2194	1.7.99.4	0	yojC yojD yojE	anaerobic respiration; cellular respiration; Mo-molybdopterin cofactor biosynthetic process; nitrate assimilation; nitrate reductase activity; oxidoreductase activity, acting on NAD(P)H	napA	napA	P0AE22	APHA_ECOLI	Class B acid phosphatase (CBAP) (EC 3.1.3.2)	0	4 iron, 4 sulfur cluster binding; anaerobic respiration; cellular respiration; electron carrier activity; iron ion binding; molybdenum ion binding; Mo-molybdopterin cofactor biosynthetic process; nitrate assimilation; nitrate reductase activity; outer membrane-bounded periplasmic space; oxidoreductase activity, acting on NAD(P)H; periplasmic space	GO:0051539; GO:0006777; GO:0009061; GO:0045333; GO:0009055; GO:0005506; GO:0030151; GO:0042128; GO:0008940; GO:0030288; GO:0016651; GO:0042597	anaerobic respiration; cellular respiration; Mo-molybdopterin cofactor biosynthetic process; nitrate assimilation; nitrate reductase activity; oxidoreductase activity, acting on NAD(P)H	4 iron, 4 sulfur cluster binding; electron carrier activity; iron ion binding; molybdenum ion binding; nitrate reductase activity; oxidoreductase activity, acting on NAD(P)H	outer membrane-bounded periplasmic space; periplasmic space
napB	0.0299337	Detected	-0.0299337	Detected	0	1.14748	Detected	1.26022	Detected	1.20385	0.00279891	20.0791	20.011	63.8063	80.7643	napB	AACGACCAATACCAATCGCTGCTTGCAGTGCCACGGTGTCGAAAGCTATCGCACCACTGG	nitrate reductase, small, cytochrome C550 subunit, periplasmic	napB	P0ABL3	NAPB_ECOLI	Periplasmic nitrate reductase, electron transfer subunit (Diheme cytochrome c NapB)	napB yejY b2203 JW5367	0	0	yejY	oxidation-reduction process	napB	napB	P0ABL3	NAPB_ECOLI	Periplasmic nitrate reductase, electron transfer subunit (Diheme cytochrome c NapB)	0	anaerobic respiration; metal ion binding; periplasmic space	GO:0009061; GO:0046872; GO:0042597	anaerobic respiration	metal ion binding	periplasmic space
napH	0.0970499	Detected	-0.0970499	Detected	0	0.832369	Detected	0.924498	Detected	0.878433	0.0146285	22.978	20.8655	56.0234	69.9072	napH	GTCTGTTCTGAGGATGTATTTACAATAACTACACGATGGAGTTCGGGAGCGAAATCATGA	ferredoxin-type protein essential for electron transfer from ubiquinol to periplasmic nitrate reductase (NapAB)	napH	P33934	NAPH_ECOLI	Ferredoxin-type protein NapH	napH yejZ b2204 JW2192	0	0	yejZ	oxidation-reduction process	napH	napH	P33934	NAPH_ECOLI	Ferredoxin-type protein NapH	0	4 iron, 4 sulfur cluster binding; integral component of membrane; iron ion binding; membrane; oxidation-reduction process; plasma membrane	GO:0051539; GO:0016021; GO:0005506; GO:0016020; GO:0055114; GO:0005886	oxidation-reduction process	4 iron, 4 sulfur cluster binding; iron ion binding	integral component of membrane; membrane; plasma membrane
narG	-0.065546	Detected	0.065546	Detected	0	0.786064	Detected	0.899224	Detected	0.842644	0.0103949	452.736	515.055	1196.49	1514.93	narG	AAGAACATTGACTGGTTAGATGGCGAAGGCAATGACCAGGTACAGGAGAGCGTAAAATGA	nitrate reductase 1, alpha subunit	narG	P09152	NARG_ECOLI	Respiratory nitrate reductase 1 alpha chain (EC 1.7.99.4) (Nitrate reductase A subunit alpha) (Quinol-nitrate oxidoreductase subunit alpha)	narG bisD narC b1224 JW1215	1.7.99.4	0	bisD narC	anaerobic respiration; cytochrome complex assembly; nitrate assimilation; nitrate reductase activity; oxidoreductase activity, acting on NAD(P)H	narG	narG	P09152	NARG_ECOLI	Respiratory nitrate reductase 1 alpha chain (EC 1.7.99.4) (Nitrate reductase A subunit alpha) (Quinol-nitrate oxidoreductase subunit alpha)	0	4 iron, 4 sulfur cluster binding; anaerobic respiration; cytochrome complex assembly; electron carrier activity; intrinsic component of membrane; membrane; molybdenum ion binding; nitrate assimilation; nitrate reductase activity; nitrate reductase complex; oxidoreductase activity, acting on NAD(P)H; plasma membrane	GO:0051539; GO:0009061; GO:0017004; GO:0009055; GO:0031224; GO:0016020; GO:0030151; GO:0042128; GO:0008940; GO:0009325; GO:0016651; GO:0005886	anaerobic respiration; cytochrome complex assembly; nitrate assimilation; nitrate reductase activity; oxidoreductase activity, acting on NAD(P)H	4 iron, 4 sulfur cluster binding; electron carrier activity; molybdenum ion binding; nitrate reductase activity; oxidoreductase activity, acting on NAD(P)H	intrinsic component of membrane; membrane; nitrate reductase complex; plasma membrane
narI	-0.0609365	Detected	0.0609365	Detected	0	1.23275	Detected	1.31332	Detected	1.27304	0.00327642	260.91	294.934	936.772	1159.6	narI	ATGTATGAAGCCTGGCTGCCGATTGAAGTGAAACAGAAAATGGCAATGTTTGCTGGTGGT	nitrate reductase 1, gamma (cytochrome b(NR)) subunit	narI	P11350	NARI_ECOLI	Respiratory nitrate reductase 1 gamma chain (EC 1.7.99.4) (Cytochrome B-NR) (Nitrate reductase A subunit gamma) (Quinol-nitrate oxidoreductase subunit gamma)	narI chlI b1227 JW1218	1.7.99.4	0	chlI	anaerobic respiration; cytochrome complex assembly; nitrate assimilation; nitrate reductase activity	narI	narI	P11350	NARI_ECOLI	Respiratory nitrate reductase 1 gamma chain (EC 1.7.99.4) (Cytochrome B-NR) (Nitrate reductase A subunit gamma) (Quinol-nitrate oxidoreductase subunit gamma)	0	anaerobic respiration; cytochrome complex assembly; integral component of membrane; intrinsic component of membrane; metal ion binding; nitrate assimilation; nitrate reductase activity; nitrate reductase complex; plasma membrane	GO:0009061; GO:0017004; GO:0016021; GO:0031224; GO:0046872; GO:0042128; GO:0008940; GO:0009325; GO:0005886	anaerobic respiration; cytochrome complex assembly; nitrate assimilation; nitrate reductase activity	metal ion binding; nitrate reductase activity	integral component of membrane; intrinsic component of membrane; nitrate reductase complex; plasma membrane
narJ	-0.0329347	Detected	0.0329347	Detected	0	1.21296	Detected	1.28842	Detected	1.25069	0.00159957	113.666	123.597	394.809	486.991	narJ	TATCGACAGCGACAAAGTGGCGGAAAAAATTGCCGACGAAGCGCGCGATGATACGCCGCA	molybdenum-cofactor-assembly chaperone subunit (delta subunit) of nitrate reductase 1	narJ	P0AF26	NARJ_ECOLI	Nitrate reductase molybdenum cofactor assembly chaperone NarJ (Redox enzyme maturation protein NarJ)	narJ b1226 JW1217	0	0	0	chaperone-mediated protein complex assembly; nitrate assimilation	narJ	narJ	P0AF26	NARJ_ECOLI	Nitrate reductase molybdenum cofactor assembly chaperone NarJ (Redox enzyme maturation protein NarJ)	0	chaperone-mediated protein complex assembly; cytoplasm; metallochaperone activity; nitrate assimilation	GO:0051131; GO:0005737; GO:0016530; GO:0042128	chaperone-mediated protein complex assembly; nitrate assimilation	metallochaperone activity	cytoplasm
nei	0.104684	Detected	-0.104684	Detected	0	0.970631	Detected	1.00086	Detected	0.985748	0.011318	21.1101	18.9675	56.347	67.3584	nei	ACAAAACCATTCTGCTTTATAGCGCCTCGGATATTGAGATGTTGACCCCGGAACAACTGA	endonuclease VIII/ 5-formyluracil/5-hydroxymethyluracil DNA glycosylase	nei	P50465	END8_ECOLI	Endonuclease 8 (DNA glycosylase/AP lyase Nei) (EC 3.2.2.-) (EC 4.2.99.18) (DNA-(apurinic or apyrimidinic site) lyase Nei) (Endonuclease VIII)	nei b0714 JW0704	3.2.2.-; 4.2.99.18	0	0	base-excision repair; DNA-(apurinic or apyrimidinic site) lyase activity; DNA catabolic process, endonucleolytic; nucleotide-excision repair; oxidized pyrimidine nucleobase lesion DNA N-glycosylase activity	nei	nei	P50465	END8_ECOLI	Endonuclease 8 (DNA glycosylase/AP lyase Nei) (EC 3.2.2.-) (EC 4.2.99.18) (DNA-(apurinic or apyrimidinic site) lyase Nei) (Endonuclease VIII)	0	base-excision repair; damaged DNA binding; DNA-(apurinic or apyrimidinic site) lyase activity; DNA catabolic process, endonucleolytic; nucleotide-excision repair; oxidized pyrimidine nucleobase lesion DNA N-glycosylase activity; zinc ion binding	GO:0000737; GO:0003906; GO:0006284; GO:0003684; GO:0006289; GO:0000703; GO:0008270	base-excision repair; DNA-(apurinic or apyrimidinic site) lyase activity; DNA catabolic process, endonucleolytic; nucleotide-excision repair; oxidized pyrimidine nucleobase lesion DNA N-glycosylase activity	damaged DNA binding; DNA-(apurinic or apyrimidinic site) lyase activity; oxidized pyrimidine nucleobase lesion DNA N-glycosylase activity; zinc ion binding	0
[truncated: 401 more rows]

## Sheet: Down
	Control					Treated																						Uniprot Database
ProbeName	Fold_SG20780	Flag_SG20780	Fold_SG20780_R	Flag_SG20780_R	GeoMean_Fold_SG20780	Fold_MMR6	Flag_MMR6	Fold_MMR6_R	Flag_MMR6_R	GeoMean_Fold_MMR6	p-Value	gProcessSignal_SG20780	gProcessSignal_SG20780_R	gProcessSignal_MMR6	gProcessSignal_MMR6_R	GeneName	Sequence	Description	GeneName	Entry	Entry name	Protein names	Gene names	EC number	Pathway	Gene names (synonym )	Gene ontology (biological process)	Probe Name	Gene names	Entry	Entry name	Protein names	Pathway	Gene ontology (GO)	Gene ontology IDs	Gene ontology (biological process)	Gene ontology (molecular function)	Gene ontology (cellular component)
[truncated: 643 more rows]
